# Supplementary material for: Validation and delineation of a locus conferring Fusarium crown rot resistance on 1HL in barley by analysing transcriptomes from multiple pairs of near isogenic lines
Source: BMC Genomics. 2019 Aug 14;20:650. doi: 10.1186/s12864-019-6011-8 (PMC6694680; doi:10.1186/s12864-019-6011-8)
Supplement: Supplementary file 1 — Table S1. Primer sequences and results of qPCR validation of RNA-Seq experiments. qPCR results for 3 selected DEGs between the mock and inoculated isolines among the three pairs of NILs. The fold-change of qPCR results for each gene was generally in agreement with RNA-seq results. (XLSX 10 kb) [file 12864_2019_6011_MOESM1_ESM.xlsx]

## Sheet: Sheet1
Table S1 Primer sequences and results of qPCR validation of RNA-Seq experiments. qPCR results for 3 selected differential expressed genes between the mock and inoculated isolines among the three pairs of NILs. The fold-change of qPCR result for each gene are generally in agreement with with RNA-seq results.
Gene ID	Primer 5' -> 3'	Genotype / Mock_vs_FP	log₂FC Cuffdiff	log₂FC qPCR
HORVU1Hr1G092240	Forward : GGAAGCGGCCACTAGCAAAA	NIL1_R	1.79299	2.42409
	Reverse : ACCAAATCCGCCATCACCAA	NIL1_S	0.8542	0.264745
		NIL2_R	6.21475	6.13716
		NIL2_S	0.31874	-0.594141
		NIL3_R	3.30514	3.12645
		NIL3_S	4.46346	3.80489
HORVU1Hr1G092250	Forward : AAACTCGGCGAAGGTGGATT	NIL1_R	1.4552	1.75571
	Reverse : TCTTCACTGCGATCTCGTCG	NIL1_S	1.89175	1.91955
		NIL2_R	2.61626	2.15613
		NIL2_S	2.42931	2.95807
		NIL3_R	2.87325	3.91251
		NIL3_S	2.16148	2.12685
HORVU1Hr1G092300	Forward : GCTAGCTCCACTATGCAGACC	NIL1_R	1.63132	2.46307
	Reverse : CATCCTCCCATAGCACACGC	NIL1_S	3.75079	3.8406
		NIL2_R	3.75329	4.81967
		NIL2_S	3.13003	3.70136
		NIL3_R	0.9542	0.0695259
		NIL3_S	2.9648	3.27683
