# Supplementary material for: Validation and delineation of a locus conferring Fusarium crown rot resistance on 1HL in barley by analysing transcriptomes from multiple pairs of near isogenic lines
Source: BMC Genomics. 2019 Aug 14;20:650. doi: 10.1186/s12864-019-6011-8 (PMC6694680; doi:10.1186/s12864-019-6011-8)
Supplement: Supplementary file 2 — Table S2. Enriched GO terms associated with DEGs and HEGs. In the comparison column, ‘M’ = mock-inoculation; ‘I’ = Fp-inoculation; ‘R’ = resistant isoline; ‘S’ = susceptible isoline. ‘O’ column stands for three domains, ‘C’ = cellular component; ‘F’ = molecular function; ‘P’ = biological process. ‘#list’ means the number of term-specific genes from the input list. ‘#bg’ means the number of term-specific genes from the background. FDR < 0.05. (XLSX 18 kb) [file 12864_2019_6011_MOESM2_ESM.xlsx]

## Sheet: Sheet1
Table S2 Enriched GO terms associated with DEGs
Note: In comparison column, 'M' = mock-inoculation; 'I'=F. p-inoculation; 'R' = resistant isoline; 'S' = susceptible isoline. 'O' column stands for three domains, 'C' = cellular component; 'F' = molecular function; 'P' = biological process. '#list' means the number of term-specific genes from input list. '#bg' means the number of term-specific genes from background. FDR <0.05.
Down-regulated DEG								Up-regulated DEG
Comparison	GO term	O	Description	#list	#bg	p-value	FDR	GO term	O	Description	#list	#bg	p-value	FDR
NIL1, RM_vs_RI								GO:0005506	F	iron ion binding	11	306	4.9e-06	0.00011
								GO:0020037	F	heme binding	10	251	5.2e-06	0.00011
								GO:0046906	F	tetrapyrrole binding	10	252	5.4e-06	0.00011
								GO:0070279	F	vitamin B6 binding	5	85	0.00019	0.0022
								GO:0043169	F	cation binding	22	1482	0.0003	0.0022
								GO:0046914	F	transition metal ion binding	15	826	0.00031	0.0022
								GO:0046872	F	metal ion binding	22	1481	0.0003	0.0022
								GO:0019842	F	vitamin binding	5	94	0.0003	0.0022
								GO:0030170	F	pyridoxal phosphate binding	5	85	0.00019	0.0022
								GO:0043167	F	ion binding	22	1512	0.00039	0.0024
								GO:0048037	F	cofactor binding	7	340	0.0056	0.032
NIL1, SM_vs_SI								GO:0004364	F	glutathione transferase activity	8	25	3.1e-08	7.1e-06
								GO:0016765	F	transferase activity, transferring alkyl or aryl (other than methyl) groups	8	39	1.4e-06	0.00016
								GO:0005524	F	ATP binding	21	409	0.00023	0.017
								GO:0020037	F	heme binding	15	251	0.00035	0.017
								GO:0046906	F	tetrapyrrole binding	15	252	0.00037	0.017
								GO:0005506	F	iron ion binding	16	306	0.00097	0.037
NIL2, RM_vs_RI								GO:0006725	P	cellular aromatic compound metabolic process	12	119	0.0001	0.042
								GO:0004364	F	glutathione transferase activity	8	25	2.1e-07	5.3e-05
								GO:0020037	F	heme binding	23	251	5.6e-07	5.3e-05
								GO:0046906	F	tetrapyrrole binding	23	252	6e-07	5.3e-05
								GO:0005506	F	iron ion binding	26	306	4.8e-07	5.3e-05
								GO:0016765	F	transferase activity, transferring alkyl or aryl (other than methyl) groups	8	39	8.3e-06	0.00059
								GO:0004867	F	serine-type endopeptidase inhibitor activity	5	18	9.1e-05	0.0054
								GO:0015171	F	amino acid transmembrane transporter activity	5	22	0.00026	0.0091
								GO:0005215	F	transporter activity	23	363	0.0002	0.0091
								GO:0005275	F	amine transmembrane transporter activity	5	22	0.00026	0.0091
								GO:0046943	F	carboxylic acid transmembrane transporter activity	5	22	0.00026	0.0091
								GO:0005342	F	organic acid transmembrane transporter activity	5	23	0.00032	0.01
								GO:0016758	F	transferase activity, transferring hexosyl groups	15	197	0.00035	0.011
								GO:0022804	F	active transmembrane transporter activity	13	162	0.00052	0.014
								GO:0016757	F	transferase activity, transferring glycosyl groups	17	262	0.00093	0.024
								GO:0005524	F	ATP binding	23	409	0.001	0.024
								GO:0004866	F	endopeptidase inhibitor activity	5	31	0.0014	0.03
NIL2, SM_vs_SI								GO:0004364	F	glutathione transferase activity	7	25	8.1e-07	9.8e-05
								GO:0020037	F	heme binding	20	251	1.1e-06	9.8e-05
								GO:0046906	F	tetrapyrrole binding	20	252	1.1e-06	9.8e-05
								GO:0005506	F	iron ion binding	21	306	6.2e-06	0.0004
								GO:0016765	F	transferase activity, transferring alkyl or aryl (other than methyl) groups	7	39	2e-05	0.001
								GO:0070279	F	vitamin B6 binding	9	85	0.00011	0.0039
								GO:0030170	F	pyridoxal phosphate binding	9	85	0.00011	0.0039
								GO:0019842	F	vitamin binding	9	94	0.00023	0.0074
								GO:0030414	F	peptidase inhibitor activity	5	34	0.0021	0.043
NIL3, RM_vs_RI								GO:0004364	F	glutathione transferase activity	8	25	1.1e-07	3.6e-05
								GO:0005506	F	iron ion binding	24	306	1.4e-06	0.00022
								GO:0004867	F	serine-type endopeptidase inhibitor activity	6	18	3.5e-06	0.00037
								GO:0016765	F	transferase activity, transferring alkyl or aryl (other than methyl) groups	8	39	4.7e-06	0.00037
								GO:0020037	F	heme binding	19	251	2.6e-05	0.0014
								GO:0046906	F	tetrapyrrole binding	19	252	2.7e-05	0.0014
								GO:0004866	F	endopeptidase inhibitor activity	6	31	0.0001	0.0047
								GO:0030414	F	peptidase inhibitor activity	6	34	0.00018	0.0071
								GO:0070279	F	vitamin B6 binding	9	85	0.00029	0.009
								GO:0030170	F	pyridoxal phosphate binding	9	85	0.00029	0.009
								GO:0004857	F	enzyme inhibitor activity	6	42	0.00059	0.015
								GO:0019842	F	vitamin binding	9	94	0.0006	0.015
NIL3, SM_vs_SI	GO:0031988	C	membrane-bounded vesicle	16	1055	0.0012	0.019	GO:0005506	F	iron ion binding	36	306	1.6e-08	6.6e-06
	GO:0031982	C	vesicle	16	1056	0.0012	0.019	GO:0004364	F	glutathione transferase activity	9	25	3.2e-07	6.5e-05
	GO:0016023	C	cytoplasmic membrane-bounded vesicle	16	1055	0.0012	0.019	GO:0020037	F	heme binding	28	251	1.6e-06	0.00012
	GO:0031410	C	cytoplasmic vesicle	16	1056	0.0012	0.019	GO:0016758	F	transferase activity, transferring hexosyl groups	24	197	1.8e-06	0.00012
								GO:0046906	F	tetrapyrrole binding	28	252	1.7e-06	0.00012
								GO:0016757	F	transferase activity, transferring glycosyl groups	29	262	1.2e-06	0.00012
								GO:0004867	F	serine-type endopeptidase inhibitor activity	7	18	3.7e-06	0.00021
								GO:0016765	F	transferase activity, transferring alkyl or aryl (other than methyl) groups	9	39	2e-05	0.001
								GO:0004866	F	endopeptidase inhibitor activity	7	31	0.00019	0.0087
								GO:0030414	F	peptidase inhibitor activity	7	34	0.00035	0.014
								GO:0022804	F	active transmembrane transporter activity	16	162	0.00092	0.031
								GO:0046914	F	transition metal ion binding	53	826	0.00088	0.031
								GO:0004857	F	enzyme inhibitor activity	7	42	0.0013	0.042
								GO:0019842	F	vitamin binding	11	94	0.0014	0.042
								GO:0030234	F	enzyme regulator activity	8	75	0.00058	0.015
Higher expression in R isoline								Higher expression in S isoline
Comparison	GO term	O	Description	#list	#bg	p-value	FDR	GO term	O	Description	#list	#bg	p-value	FDR
NIL1, RM_vs_SM	GO:0009607	P	response to biotic stimulus	5	73	1.4e-05	0.00036	GO:0003700	F	transcription factor activity	5	347	0.0004	0.0055
								GO:0030528	F	transcription regulator activity	5	366	0.00051	0.0055
								GO:0003677	F	DNA binding	6	632	0.00099	0.0072
								GO:0005488	F	binding	17	4457	0.0047	0.02
								GO:0003676	F	nucleic acid binding	7	1140	0.0045	0.02
								GO:0043169	F	cation binding	7	1482	0.016	0.049
								GO:0043167	F	ion binding	7	1512	0.018	0.049
								GO:0046872	F	metal ion binding	7	1481	0.016	0.049
NIL1, RI_vs_SI
NIL2, RM_vs_SM
NIL2, RI_vs_SI	GO:0016491	F	oxidoreductase activity	11	409	2e-06	4.4e-05
NIL3, RM_vs_SM								GO:0020037	F	heme binding	5	251	0.00021	0.0032
								GO:0046906	F	tetrapyrrole binding	5	252	0.00022	0.0032
								GO:0005506	F	iron ion binding	5	306	0.00053	0.0051
NIL3, RI_vs_SI								GO:0005506	F	iron ion binding	19	306	3.4e-09	3.5e-07
								GO:0020037	F	heme binding	17	251	5.8e-09	3.5e-07
								GO:0046906	F	tetrapyrrole binding	17	252	6.2e-09	3.5e-07
								GO:0046914	F	transition metal ion binding	27	826	1.5e-06	6.5e-05
								GO:0004364	F	glutathione transferase activity	5	25	7e-06	0.00024
								GO:0043169	F	cation binding	37	1482	1.2e-05	0.00031
								GO:0046872	F	metal ion binding	37	1481	1.2e-05	0.00031
								GO:0043167	F	ion binding	37	1512	1.9e-05	0.0004
								GO:0030170	F	pyridoxal phosphate binding	7	85	4.5e-05	0.00077
								GO:0070279	F	vitamin B6 binding	7	85	4.5e-05	0.00077
								GO:0016765	F	transferase activity, transferring alkyl or aryl (other than methyl) groups	5	39	6.7e-05	0.001
								GO:0019842	F	vitamin binding	7	94	8.6e-05	0.0012
