# Supplementary material for: Validation and delineation of a locus conferring Fusarium crown rot resistance on 1HL in barley by analysing transcriptomes from multiple pairs of near isogenic lines
Source: BMC Genomics. 2019 Aug 14;20:650. doi: 10.1186/s12864-019-6011-8 (PMC6694680; doi:10.1186/s12864-019-6011-8)
Supplement: Supplementary file 3 — Table S3. DEGs and SNP-bearing genes within the SNP consensus region across the three NIL pairs. Log2Fold Changes for each of the genes in different comparisons were listed (FDR < = 0.05). ‘M’ = mock-inoculation; ‘I’ = Fp-inoculation; ‘R’ = resistant isoline; ‘S’ = susceptible isoline. Positive values mean that the gene was up-regulated following Fp-inoculation; and negative values indicate down-regulated genes. ‘inf’ means the value of the comparative object is zero. (XLSX 15 kb) [file 12864_2019_6011_MOESM3_ESM.xlsx]

## Sheet: Sheet1
Table S3 DEGs and SNP-bearing genes within the SNP consensus region across the three NIL pairs. Log2Fold Changes for each of the genes in different comparisons were listed (FDR <= 0.05). 'M' = mock-inoculation; 'I' = Fp-inoculation; 'R' = resistant isoline; 'S' = susceptible isoline. Positive values mean that the gene was up-regulated following Fp-inoculation; and negative values indicate down-re…					Log2 fold change of Differentially Expressed Gene (DEG)
Gene ID	Gene description	Position on Chr1H	DEG	SNP-Inclusion	NIL1, RM_vs_RI	NIL1, SM_vs_SI	NIL2, RM_vs_RI	NIL2, SM_vs_SI	NIL3, RM_vs_RI	NIL3, SM_vs_SI		NIL1, RM_vs_SM	NIL1, RI_vs_SI	NIL2, RM_vs_SM	NIL2, RI_vs_SI	NIL3, RM_vs_SM	NIL3, RI_vs_SI
HORVU1Hr1G088680	Receptor-like protein kinase	542278997-542283165	P			3.4621		2.77871	2.684	3.5131			1.74254
HORVU1Hr1G088840	Phospholipase A1-II 7	542732271-542733976	P		1.36161	1.8493	1.3656		1.476					0.583569
HORVU1Hr1G088900	Chlorophyll a-b binding protein, chloroplastic	543028066-543029183	P									inf		inf	inf	inf	inf
HORVU1Hr1G089430	GTPase Era	543855491-543858397		P
HORVU1Hr1G089440	AdoMet-dependent rRNA methyltransferase spb1	543860822-543863405		P
HORVU1Hr1G089830	Dehydrogenase/reductase SDR family member 12	544907085-544909570	P		0.845218	2.66413	2.79941	2.23132	2.9777	3.52299							1.05645
HORVU1Hr1G090860	unknown function	547147440-547147958		P						2.66287							1.98204
HORVU1Hr1G090930	unknown function	547193115-547193424		P			2.72239			2.5328
HORVU1Hr1G090940	mitogen-activated protein kinase 16	547198272-547203283		P								-0.8548			-0.655058
HORVU1Hr1G090990	Protein CHUP1, chloroplastic	547248283-547253855		P
HORVU1Hr1G091090	Delta(14)-sterol reductase	547416351-547420587		P								0.71567
HORVU1Hr1G091130	Flavin-containing monooxygenase family protein	547458424-547460494		P			1.26446	0.8749
HORVU1Hr1G091210	N-terminal protein myristoylation	547726784-547732874		P
HORVU1Hr1G091340	Protein of unknown function (DUF1645)	548076382-548078528		P
HORVU1Hr1G091350	dihydroflavonol 4-reductase	548123982-548126840		P
HORVU1Hr1G091370	Histone H2B.3	548172665-548174339	P									-3.1519	-2.89564	-3.1372	-3.4603	-2.47672	-2.87198
HORVU1Hr1G091390	Amidase family protein	548302372-548302861		P
HORVU1Hr1G091400	dihydroflavonol 4-reductase-like1	548326843-548327999		P										0.807374
HORVU1Hr1G091420	Glutamyl-tRNA(Gln) amidotransferase subunit A	548346954-548349753		P
HORVU1Hr1G091430	Pectin lyase-like superfamily protein	548350595-548354473		P
HORVU1Hr1G091450	GATA transcription factor 19	548410770-548411931		P
HORVU1Hr1G091460	sugar transporter 9	548448567-548453735		P
HORVU1Hr1G091660	unknown function	548903787-548905310		P
HORVU1Hr1G091710	Phosphatidate cytidylyltransferase, mitochondrial	548928422-548934570		P
HORVU1Hr1G091730	Kinase-related protein of unknown function (DUF1296)	548962399-548968428		P
HORVU1Hr1G091820	Chaperone protein DnaJ	549043298-549046643		P
HORVU1Hr1G091850	unknown function	549111088-549112513		P
HORVU1Hr1G091870	Protein REDUCED WALL ACETYLATION 3	549125830-549131789		P
HORVU1Hr1G091880	solanesyl diphosphate synthase 1	549152011-549155706		P
HORVU1Hr1G091890	mitogen-activated protein kinase 16	549181106-549187019		P
HORVU1Hr1G092110	Asparagine synthetase [glutamine-hydrolyzing] 2	549769695-549775710		P								0.651444	1.1181	0.889922	0.784583
HORVU1Hr1G092120	Mitochondrial import receptor subunit TOM7-1	549777175-549778183		P
HORVU1Hr1G092130	WRKY DNA-binding protein 23	549783755-549787242	P	P		2.5511		1.86281	2.367	2.3181
HORVU1Hr1G092150	Carboxypeptidase Y homolog A	549808830-549811037		P
HORVU1Hr1G092240	Glucan endo-1,3-beta-glucosidase 13	550241471-550244025	P	P	1.79299		6.21475		3.3514	4.46346					-2.52934	-1.70715
HORVU1Hr1G092250	receptor kinase 2	550253355-550257091	P	P	1.4552	1.89175	2.61626	2.42931	2.87325	2.16148						1.49196
HORVU1Hr1G092270	Phox-associated domain;Phox-like;Sorting nexin, C-terminal	550268432-550275096		P
HORVU1Hr1G092300	receptor kinase 2	550315164-550316894	P	P	1.63132	3.7579	3.75329	3.133		2.9648					-1.42428
HORVU1Hr1G092310	Glucan endo-1,3-beta-glucosidase 13	550318133-550320269		P			inf										2.06618
HORVU1Hr1G092440	P-loop containing nucleoside triphosphate hydrolases superfamily protein	550543149-550549150	P	P		1.6194	1.3966	1.39496	1.64	1.23813		-1.824		-0.833539	-0.824755
HORVU1Hr1G092540	Harpin-induced protein	550793659-550794979		P								-1.4941			-1.39378
HORVU1Hr1G092550	LRR receptor-like serine/threonine-protein kinase GSO2	550797550-550799398		P
HORVU1Hr1G092650	UDP-Glycosyltransferase superfamily protein	551275921-551277962		P	3.2224			5.14538	2.9943	4.93696							0.94832
HORVU1Hr1G092670	Late embryogenesis abundant protein	551304003-551304950	P	P								1.4246	1.5221	1.47604	1.04241	1.85494	1.04681
HORVU1Hr1G092680	FAD-binding Berberine family protein	551348183-551350220	P	P	1.3751		2.17391	inf	4.42833	4.6254				-inf	-1.45936
HORVU1Hr1G092710	calcium-dependent protein kinase 6	551377425-551382667		P
HORVU1Hr1G092730	Protein ABIL1	551380830-551384699		P
HORVU1Hr1G092820	undescribed protein	551525469-551526256		P
HORVU1Hr1G092850	unknown function	551572638-551574240		P
HORVU1Hr1G092860	Mitochondrial substrate carrier family protein	551573220-551578574		P
HORVU1Hr1G092890	putative indole-3-acetic acid-amido synthetase GH3.9	551611600-551617874		P
HORVU1Hr1G092950	Transducin family protein / WD-40 repeat family protein	551836722-551841066		P
HORVU1Hr1G092960	Transmembrane amino acid transporter family protein	551846105-551849288		P						1.68597
HORVU1Hr1G092980	extra-large G-protein 1	551854840-551859914		P
HORVU1Hr1G093000	B-block binding subunit of TFIIIC	552223673-552360237		P
HORVU1Hr1G093120	Transducin/WD40 repeat-like superfamily protein	552384033-552385404	P	P								-2.78564	-2.43715	-2.25488	-2.87063	-2.86197	-2.37476
HORVU1Hr1G093220	Pentatricopeptide repeat-containing protein	552516059-552519048		P
HORVU1Hr1G093230	Protein phosphatase 2C family protein	552521506-552527950		P
HORVU1Hr1G093240	CTP synthase family protein	552531191-552536054		P
HORVU1Hr1G093350	plastid transcriptionally active 14	552686367-552688044		P
HORVU1Hr1G093480	tryptophan synthase alpha chain	553136153-553139528	P		0.773125	1.13153	1.348	1.42839	1.71917	2.64854
HORVU1Hr1G093720	Bifunctional dihydroflavonol 4-reductase/flavanone 4-reductase isoform 1	553850633-553854857		P
