# Supplementary material for: Validation and delineation of a locus conferring Fusarium crown rot resistance on 1HL in barley by analysing transcriptomes from multiple pairs of near isogenic lines
Source: BMC Genomics. 2019 Aug 14;20:650. doi: 10.1186/s12864-019-6011-8 (PMC6694680; doi:10.1186/s12864-019-6011-8)
Supplement: Supplementary file 4 — Table S4. Annotation of non-synonymous SNPs in genes within the consensus region. $: “-” means that SNPs were not found in the high confidence (HC) gene. * blank cell means no amino acid change was detected. (XLSX 20 kb) [file 12864_2019_6011_MOESM4_ESM.xlsx]

## Sheet: Sheet1
Table S4 Annotation of non-synonymous SNPs within the consensus region. $: "-" means the SNP was not beared by high confidacne (HC) gene. * blank cell means no amino acid change was detected.
Gene ID		SNP Position	R allele	S allele	non-synonymous substitution*
HORVU1Hr1G088600	General transcription factor 3C polypeptide 2	542071798	C	G	Pro403Ala
		542074471	C	G	Gln24Glu
		542074523	A	G
HORVU1Hr1G088760	Eukaryotic translation initiation factor 3 subunit D	542659332	G	A
		542659335	G	A
		542659341	G	A
		542659347	T	C
HORVU1Hr1G089360	aspartic proteinase A1	543766116	A	G
		543766224	T	C
		543765884	G	A
		543766135	G	A
		543766187	T	C
		543766306	A	G
HORVU1Hr1G089380	Subtilisin-like protease	543803110	A	G
		543804005	T	C
		543803194	A	C	Asn323Lys
		543803201	A	G	Ala326Thr
		543803942	A	C	Phe413Leu
		543803946	C	A	Thr415Pro
		543803998	C	T	Leu432Pro
		543804740	G	C	Ala544Gly
		543804796	G	A	Ile563Val
		543804916	C	A
		543805390	C	T
		543805538	T	A
HORVU1Hr1G089430	GTPase Era	543855503	A	G
		543855512	A	G
		543857062	G	A
		543858151	G	T
HORVU1Hr1G089440	AdoMet-dependent rRNA methyltransferase spb1	543859536	T	A
		543863129	G	C	Ala850Gly
HORVU1Hr1G090870	2-oxoglutarate (2OG) and Fe(II)-dependent oxygenase superfamily protein	547147583	C	T
		547147682	G	C
		547147739	C	T
HORVU1Hr1G090940	mitogen-activated protein kinase 16	547193256	G	A
		547198379	G	C
		547198387	A	G
		547198473	C	T
		547198996	G	A
		547201886	T	C
		547203025	A	C	Phe72Val
HORVU1Hr1G090990	Protein CHUP1, chloroplastic	547248800	C	T
		547249053	A	G
		547249500	C	T
		547249788	G	A
		547249803	T	C
		547249812	T	C
		547249959	G	A
		547250830	T	C
		547250968	A	G
		547251097	C	T
		547251310	C	G
		547251375	G	A	Arg448Lys
		547251582	C	T	Ala517Val
		547251595	A	G
		547251610	C	A
		547251649	C	T
		547251793	G	C
		547251811	G	A
		547251877	C	T
		547251886	G	A
		547251958	C	G
		547251970	T	C
		547252006	C	A
		547252030	G	A
		547252256	T	C
		547252590	T	C
		547252596	A	G
		547253252	T	C
HORVU1Hr1G091090	Delta(14)-sterol reductase	547416461	C	T	Leu37Pro
		547416532	C	G	Arg65Gly
HORVU1Hr1G091130	Flavin-containing monooxygenase family protein	547458492	T	A
HORVU1Hr1G091210	N-terminal protein myristoylation	547727340	A	G
		547727341	T	G
		547727527	G	A	Arg412*
HORVU1Hr1G091230	Protein kinase superfamily protein	547771549	T	C
		547771578	G	A	Lys40Arg
		547771648	G	C
		547772944	A	G
HORVU1Hr1G091350	dihydroflavonol 4-reductase	548124620	G	A	Ser47Leu
		548126766	G	T	Ser24Arg
HORVU1Hr1G091400	dihydroflavonol 4-reductase-like1	548326964	A	G	Cys182Arg
		548327047	C	A
HORVU1Hr1G091420	Glutamyl-tRNA(Gln) amidotransferase subunit A	548347971	A	G	Ile158Met
		548348041	C	A
		548348094	A	G
		548348160	G	T
		548349281	G	A	Asp247Asn
		548349463	C	T	Arg281Cys
		548349467	T	C	Val282Ala
		548349496	C	G	Gln292Glu
		548349669	G	A
		548349784	A	T
		548349811	T	C
		548349871	A	G
		548351333	T	C
		548351584	T	G
		548351797	C	T
HORVU1Hr1G091430	Pectin lyase-like superfamily protein	548351462	A	G	Ter60Glnext*?
		548351535	G	A	Ser469Leu
		548352965	G	A	Pro168Ser
		548354572	A	G
HORVU1Hr1G091450	GATA transcription factor 19	548410837	C	T	Ala23Val
HORVU1Hr1G091460	sugar transporter 9	548448926	A	G
HORVU1Hr1G091670	unknown function	548904916	G	A
		548905154	T	C
HORVU1Hr1G091710	Phosphatidate cytidylyltransferase, mitochondrial	548928574	C	T
		548934435	A	G
		548934549	G	C
HORVU1Hr1G091730	Kinase-related protein of unknown function (DUF1296)	548966226	C	A
		548966529	A	G	Gln317Arg
		548967356	A	G
		548967399	T	C
		548967433	T	C
		548967982	T	C	Ser565Pro
		548968328	C	T	Ser652Leu
		548968425	C	T
		548968535	A	G
HORVU1Hr1G091860	SEC14 cytosolic factor	549125594	G	C
		549125692	G	A
		549128554	C	A
		549128573	T	C
		549128689	G	A
HORVU1Hr1G091870	Protein REDUCED WALL ACETYLATION 3	549125836	A	T
		549126247	A	T
		549126274	C	T
		549127780	T	C
		549128313	G	T
		549128382	G	A
		549129011	C	T
		549129077	G	A
		549130105	C	T
HORVU1Hr1G091880	solanesyl diphosphate synthase 1	549154236	T	C
		549154643	T	C
		549155475	A	G
HORVU1Hr1G091890	mitogen-activated protein kinase 16	549181405	C	A
		549181618	T	C	His410Arg
		549181759	C	G	Met617Ile
		549186864	A	G	Ser51Pro
HORVU1Hr1G092110	Asparagine synthetase [glutamine-hydrolyzing] 2	549771773	G	C	Thr179Ser
		549774228	T	C
		549774270	T	G
		549775012	T	C
		549775347	C	T	Ser608Pro
		549775349	A	G
		549777897	G	T
		549778133	G	A	Ser17Pro
		549778134	T	C
HORVU1Hr1G092130	WRKY DNA-binding protein 23	549786742	C	T
		549786751	C	G
		549786855	C	T	Val301Ala
		549787021	G	T
HORVU1Hr1G092150	Carboxypeptidase Y homolog A	549809435	A	C
		549809849	T	C
		549809879	C	G	Lys161Asn
		549810050	C	G
		549810091	A	G	Arg232His
HORVU1Hr1G092240	Glucan endo-1,3-beta-glucosidase 13	550242185	C	T	Tyr115His
		550242217	C	G
		550242253	A	T
		550242495	A	G	Ser218Asn
		550242504	G	A	Asp221Gly
		550243120	A	C
		550243135	T	C
		550243383	A	G	Arg514Lys
		550243719	C	A
		550243781	C	G
		550243791	G	A
HORVU1Hr1G092250	receptor kinase 2	550254371	G	T	Ile539Leu
		550256447	C	T
HORVU1Hr1G092270	Phox-associated domain;Phox-like;Sorting nexin, C-terminal	550268108	A	G
		550268148	A	G
		550268420	T	C
		550268444	A	G
		550270326	G	A	Val832Ala
		550271695	C	T	Ile645Val
		550272101	T	C	Trp509*
		550274009	T	C
		550274014	T	C	Asp99Asn
HORVU1Hr1G092300	receptor kinase 2	550314190	T	C	Arg17Cys
		550314245	A	G	Glu37Lys
		550314865	C	G	Val242Leu
		550314901	G	C	Ile255Met
		550314954	T	C	Ala273Val
		550316430	T	C
		550316934	C	T	Met623Thr
HORVU1Hr1G092310	Glucan endo-1,3-beta-glucosidase 13	550319546	C	G	Leu165Val
		550320014	G	C	Val9Leu
HORVU1Hr1G092440	P-loop containing nucleoside triphosphate hydrolases superfamily protein	550546349	T	A	Ser110Thr
		550548215	A	G
		550548606	G	T
		550548828	T	C
HORVU1Hr1G092550	LRR receptor-like serine	550793985	C	T
		550794042	C	T
		550794366	G	A
		550794710	C	G
		550794782	A	G
		550794815	T	C
		550797770	G	C
		550797775	A	T
		550798395	T	C
		550798541	A	C
		550799298	A	C
HORVU1Hr1G092670	General transcription factor 3C polypeptide 2	551304090	A	G
		551304229	A	G
HORVU1Hr1G092680	FAD-binding Berberine family protein	551348647	C	T
		551349019	T	C
		551349144	C	T
HORVU1Hr1G092690	Zinc finger (C3HC4-type RING finger) protein family-like	551349566	G	T	Ala190Ser
		551349586	C	G
		551349712	T	C
		551349826	T	C
		551349832	C	G
		551350133	G	A
HORVU1Hr1G092710	calcium-dependent protein kinase 6	551377687	C	G
		551378246	C	T
HORVU1Hr1G092730	Protein ABIL1	551380075	T	C
		551381505	T	C
		551381963	T	C
		551382178	C	T	Asp267Asn
		551382208	C	T	Val257Ile
		551383368	T	G
		551383398	C	A
		551383475	G	A
		551384703	G	A
HORVU1Hr1G092820	undescribed protein	551525513	G	C
HORVU1Hr1G092860	Mitochondrial substrate carrier family protein	551573705	A	C
		551578342	G	T
HORVU1Hr1G092890	putative indole-3-acetic acid-amido synthetase GH3.9	551611746	A	G
		551612192	C	T
		551613377	C	T
		551613629	C	T
HORVU1Hr1G092950	Transducin family protein	551840572	C	G
HORVU1Hr1G092960	Transmembrane amino acid transporter family protein	551848496	G	A
		551848558	A	T
		551848722	C	A
HORVU1Hr1G092980	extra-large G-protein 1	551855426	T	C
		551855516	T	C
		551856617	G	A
		551857854	T	C	Asn270Asp
		551857873	G	A
		551858749	A	G	Leu38Ser
		551859074	G	T	Pro158Gln
		551859363	G	T	Gln62Lys
		551859398	C	G	Gly50Ala
		551859760	C	A
HORVU1Hr1G093000	B-block binding subunit of TFIIIC	552224084	C	G
		552225095	A	G
		552225926	A	G	Ser951Pro
		552227227	C	T	Val675Ile
		552227647	T	G
		552245295	C	G
		552358944	G	A	Ala214Val
		552359009	C	G
HORVU1Hr1G093120	Transducin	552384312	T	C
HORVU1Hr1G093230	Protein phosphatase 2C family protein	552516856	A	G
		552516962	A	G	Ala302Thr
		552516964	C	A
		552517114	G	C
		552517384	A	G
		552517487	A	T	Ser477Thr
		552517745	A	C
		552518855	G	A
		552521606	G	C
		552521871	C	T
		552527290	G	A
HORVU1Hr1G093240	CTP synthase family protein	552531199	T	C
		552535871	G	C	Cys577Trp
HORVU1Hr1G093350	plastid transcriptionally active 14	552686754	T	C
HORVU1Hr1G093720	Bifunctional dihydroflavonol 4-reductase	553850887	T	C
-		548077204	G	C
-		548077405	C	G
-		548077416	T	G	Thr238Lys
-		548078152	T	C
-		548302760	C	A
-		549043485	C	T	Ser34Phe
-		549044209	T	C
-		549044977	T	A
-		549045262	G	A
-		549045836	G	A
-		549046224	G	A
-		549046384	T	C
-		549111835	G	A
-		549304656	T	G
-		549304759	A	C
-		550557961	A	T
-		550557989	T	C
-		550659770	A	G
-		551276971	C	G
-		551277274	C	G
-		551277360	G	A	Gly443Glu
-		551277372	A	T	Gln447Leu
-		552516331	G	C	Asp91Glu
