# Supplementary material for: Validation and delineation of a locus conferring Fusarium crown rot resistance on 1HL in barley by analysing transcriptomes from multiple pairs of near isogenic lines
Source: BMC Genomics. 2019 Aug 14;20:650. doi: 10.1186/s12864-019-6011-8 (PMC6694680; doi:10.1186/s12864-019-6011-8)
Supplement: Supplementary file 5 — Table S5. DEGs related to typical resistance mechanisms against F. graminearum and F. pseudograminearum. Log2Fold Changes for each gene in different comparisons were listed (FDR < = 0.05). ‘M’ = mock-inoculation; ‘I’ = Fp-inoculation; ‘R’ = resistant isoline; ‘S’ = susceptible isoline. Positive values mean that the gene was up-regulated following Fp-inoculation; negative value indicates down-regulated genes, and ‘inf’ means the value of the comparative object is zero. (XLSX 15 kb) [file 12864_2019_6011_MOESM5_ESM.xlsx]

## Sheet: Sheet1
Table S5 Differentially expressed genes (DEG) related to typical resistance mechanisms against Fusarium graminearum and Fusarium pseudograminearum. Log2Fold Changes for each gene in different comparisons were listed (FDR <= 0.05). 'M' = mock-inoculation; 'I' = Fp-inoculation; 'R' = resistant isoline; 'S' = susceptible isoline. Positive value means the gene was up-regulated after Fp-inoculation; n…
Gene ID	Gene description	NIL1, RM_vs_RI	NIL2, RM_vs_RI	NIL3, RM_vs_RI	NIL1, SM_vs_SI	NIL2, SM_vs_SI	NIL3, SM_vs_SI		NIL1, RM_vs_SM	NIL2, RM_vs_SM	NIL3, RM_vs_SM	NIL1, RI_vs_SI	NIL2, RI_vs_SI	NIL3, RI_vs_SI
HORVU4Hr1G010540	CAP (Cysteine-rich secretory proteins, Antigen 5, and Pathogenesis-related 1 protein) superfamily protein					-0.727635	-1.07499
HORVU3Hr1G111600	Pathogenesis-related protein		4.61348	2.27094	4.02316	4.7755	2.3808		-2.08579			1.51249
HORVU5Hr1G023720	Pathogenesis-related protein STH-2		5.29105	2.70592	4.18813	4.73399	2.69077		-2.49959
HORVU5Hr1G023730	Pathogenesis-related protein STH-21		4.95632	2.19523	4.34749	4.09421	2.32516		-2.15392
HORVU1Hr1G021650	Pathogenesis-related thaumatin superfamily protein												0.914915
HORVU4Hr1G002650	Pathogenesis-related thaumatin superfamily protein	1.51146	5.91784	3.97459	4.75447		4.67192		-2.10171			1.13612
HORVU5Hr1G005310	Pathogenesis-related thaumatin superfamily protein		0.717826		1.82251	0.773972	0.792355					1.37557
HORVU5Hr1G051960	Pathogenesis-related thaumatin superfamily protein		0.8486		1.21557	0.795447
HORVU5Hr1G051970	Pathogenesis-related thaumatin superfamily protein	2.21127	7.04061	4.02171	5.37733		4.84174		-2.05654			1.10491
HORVU5Hr1G112160	Pathogenesis-related thaumatin superfamily protein	-0.982924				-0.786915	-0.978399
HORVU1Hr1G093890	Pathogen-related protein		1.97465	3.18385	1.94738	3.0263	5.68083		-1.06777	-1.85271		1.23934	-0.780506	1.25358
HORVU3Hr1G069410	Pathogen-related protein		-1.31915	-1.10146	-0.855555	-1.0519	-1.49697
HORVU7Hr1G122100	Thaumatin-like pathogenesis-related protein 1		inf	inf									-inf	-inf
HORVU7Hr1G122120	Thaumatin-like pathogenesis-related protein 1	0.948057	6.47632	5.67576	4.74742	5.93044	6.47216		-2.96049			0.838179
HORVU5Hr1G005210	Thaumatin-like pathogenesis-related protein 2					3.86918
HORVU5Hr1G005290	Thaumatin-like protein		4.24634			3.35758			-1.69518
HORVU5Hr1G005510	Thaumatin-like protein TLP5						inf
HORVU3Hr1G059480	Acidic endochitinase		3.67758	0.773832	2.12653	3.11974			-1.13467
HORVU3Hr1G084220	Acidic endochitinase		1.76477	0.820767	1.65917	1.75968	1.40534
HORVU2Hr1G085270	Chitinase	1.36421	3.34425	1.22326	1.83364	2.66997	1.2162			1.86287			1.12
HORVU2Hr1G085280	Chitinase	2.29748	4.20837	1.45272	3.6725	4.207	2.44705
HORVU7Hr1G084920	Chitinase 1	1.98925	3.86197	4.39468	3.91241	4.01585	4.4911		-1.13188			0.788199
HORVU1Hr1G037270	Chitinase 2						2.90224
HORVU1Hr1G072250	Chitinase 2		1.21999	0.616592	1.05496	0.750888							-0.585567
HORVU1Hr1G052430	Chitinase family protein		4.96289	4.74002	3.37476	4.44976	5.76494		-1.20978
HORVU1Hr1G062030	Chitinase family protein		2.28653	1.72891	2.35315	2.38172	1.55561		-0.978184			0.957824
HORVU3Hr1G064470	Chitinase family protein	1.6347	7.06177	7.13149	6.77777	7.20056	6.19358		-3.75677		1.91328	1.38136
HORVU7Hr1G113270	Chitinase family protein		0.702549
HORVU0Hr1G016310	Endochitinase A		3.32839	3.20472	4.27513	4.75593	3.7681					1.52443
HORVU2Hr1G004230	12-oxophytodienoate reductase 2	1.08897	2.76391	2.39894	3.33217	2.63294	3.10206					1.39516
HORVU2Hr1G077220	12-oxophytodienoate reductase 2		1.42201	1.24187	1.63667	1.14905	1.15053
HORVU7Hr1G036070	12-oxophytodienoate reductase 2		4.04779	4.22761	2.6068	3.92812	4.31227				1.67299			1.73962
HORVU7Hr1G095960	oxophytodienoate-reductase 3						0.600077
HORVU4Hr1G066230	allene oxide synthase								-1.37808	0.950887		-1.25168	1.30056
HORVU6Hr1G039440	allene oxide synthase				0.834007	0.599356
HORVU2Hr1G038140	phenylalanine ammonia-lyase 2		2.99621	1.33667	2.43832	1.8001	1.55893
HORVU6Hr1G058840	phenylalanine ammonia-lyase 2		0.79103				0.704816
HORVU1Hr1G000340	23 kDa jasmonate-induced protein	1.19982
HORVU3Hr1G117440	23 kDa jasmonate-induced protein	1.48809	2.64576	2.49024	2.87741	2.12533					2.74883	1.14251
HORVU5Hr1G114500	60 kDa jasmonate-induced protein						0.822194
HORVU1Hr1G000470	Jasmonate induced protein				inf							4.58227
HORVU2Hr1G114220	Jasmonate induced protein	0.926162	1.35001	1.26008	2.58994	1.58943					1.68494	1.24431	1.02683
HORVU3Hr1G117450	Jasmonate induced protein		2.24914	2.34461		1.51819					1.90836
HORVU3Hr1G117550	Jasmonate induced protein						-0.995821
HORVU0Hr1G007470	Jasmonate induced protein		1.93597	2.10602		1.66108	0.746672				1.66334
HORVU3Hr1G100190	Jasmonate O-methyltransferase	1.69096	5.37631	3.69248	4.58861	4.7395	4.11975		-2.74037					0.908808
HORVU3Hr1G100270	Jasmonate O-methyltransferase					0.406064
HORVU2Hr1G014020	Jasmonate-induced protein	2.03775	2.47984		2.96994	2.58052						1.09145
HORVU2Hr1G013920	Jasmonate-induced protein, putative		2.38723
HORVU2Hr1G013940	Jasmonate-induced protein, putative, expressed		2.95428		3.76972	2.86386
HORVU5Hr1G060730	jasmonate-zim-domain protein 3		0.627388	0.562197	0.659614		0.752871
HORVU5Hr1G047150	UDP-Glycosyltransferase superfamily protein	2	3.45355											1.66976
