# Supplementary material for: Validation and delineation of a locus conferring Fusarium crown rot resistance on 1HL in barley by analysing transcriptomes from multiple pairs of near isogenic lines
Source: BMC Genomics. 2019 Aug 14;20:650. doi: 10.1186/s12864-019-6011-8 (PMC6694680; doi:10.1186/s12864-019-6011-8)
Supplement: Supplementary file 6 — Table S6. GO annotations of up- (Sheet 1) and down-regulated (Sheet 2) DEGs and background references (Sheet 3) used in GO enrichment analysis. (XLSX 9087 kb) [file 12864_2019_6011_MOESM6_ESM.xlsx]

## Sheet: Up-regulated DEG
Table S6 GO annotations of up- (Sheet 1) and down-regulated (Sheet 2) DEGs and background references (Sheet 3) used in GO enrichment analysis.
Pairwise Comparison	Gene_ID	Gene Ontology ID
NIL1, RI_vs_SI	HORVU1Hr1G002670	GO:0080019
NIL1, RI_vs_SI	HORVU1Hr1G010120	GO:0003824, GO:0006520, GO:0016831, GO:0019752, GO:0030170
NIL1, RI_vs_SI	HORVU1Hr1G065630	GO:0004867, GO:0005576
NIL1, RI_vs_SI	HORVU1Hr1G065660	GO:0004867, GO:0005576
NIL1, RI_vs_SI	HORVU1Hr1G065670	GO:0004867, GO:0005576
NIL1, RI_vs_SI	HORVU1Hr1G088680	GO:0004672, GO:0005524, GO:0006468
NIL1, RI_vs_SI	HORVU1Hr1G089380	GO:0004252, GO:0006508
NIL1, RI_vs_SI	HORVU1Hr1G089520	GO:0008168, GO:0008171, GO:0046983
NIL1, RI_vs_SI	HORVU1Hr1G091370	GO:0000786, GO:0003677, GO:0046982
NIL1, RI_vs_SI	HORVU1Hr1G092040	GO:0016787
NIL1, RI_vs_SI	HORVU1Hr1G092110	GO:0004066, GO:0006529
NIL1, RI_vs_SI	HORVU1Hr1G005180	GO:0043531
NIL1, RI_vs_SI	HORVU1Hr1G028030	GO:0004470, GO:0004471, GO:0006108, GO:0051287, GO:0055114
NIL1, RI_vs_SI	HORVU1Hr1G058490	GO:0000786, GO:0003677, GO:0046982
NIL1, RI_vs_SI	HORVU1Hr1G062030	GO:0004568, GO:0005975, GO:0006032, GO:0008061, GO:0016998
NIL1, RI_vs_SI	HORVU1Hr1G068490	GO:0004175, GO:0004298, GO:0005839, GO:0006511, GO:0019773, GO:0051603
NIL1, RI_vs_SI	HORVU1Hr1G075620	GO:0005524, GO:0016887
NIL1, RI_vs_SI	HORVU1Hr1G089540	GO:0003824, GO:0008152, GO:0009058, GO:0016746, GO:0016747
NIL1, RI_vs_SI	HORVU1Hr1G089620	GO:0008168, GO:0008171, GO:0046983
NIL1, RI_vs_SI	HORVU1Hr1G089700	GO:0008168, GO:0008171, GO:0046983
NIL1, RI_vs_SI	HORVU1Hr1G092670	GO:0009269
NIL1, RI_vs_SI	HORVU2Hr1G004530	GO:0005506, GO:0016705, GO:0020037, GO:0055114
NIL1, RI_vs_SI	HORVU2Hr1G028430	GO:0003723, GO:0033897
NIL1, RI_vs_SI	HORVU2Hr1G031870	GO:0005524, GO:0006298, GO:0030983
NIL1, RI_vs_SI	HORVU2Hr1G044610	GO:0004672, GO:0005524, GO:0006468
NIL1, RI_vs_SI	HORVU2Hr1G103150	GO:0004857
NIL1, RI_vs_SI	HORVU2Hr1G112070	GO:0005506, GO:0016705, GO:0020037, GO:0055114
NIL1, RI_vs_SI	HORVU2Hr1G120530	GO:0042742, GO:0050832
NIL1, RI_vs_SI	HORVU2Hr1G121820	GO:0009055, GO:0009772, GO:0019684, GO:0045156
NIL1, RI_vs_SI	HORVU2Hr1G018570	GO:0004601, GO:0006979, GO:0020037, GO:0055114
NIL1, RI_vs_SI	HORVU2Hr1G042350	GO:0016020, GO:0016760, GO:0030244
NIL1, RI_vs_SI	HORVU2Hr1G044680	GO:0004672, GO:0005524, GO:0006468
NIL1, RI_vs_SI	HORVU2Hr1G066000	GO:0046983
NIL1, RI_vs_SI	HORVU2Hr1G070700	GO:0006629, GO:0008081
NIL1, RI_vs_SI	HORVU2Hr1G095460	GO:0005515
NIL1, RI_vs_SI	HORVU2Hr1G099890	GO:0003677, GO:0003700, GO:0006355
NIL1, RI_vs_SI	HORVU2Hr1G124930	GO:0004601, GO:0006979, GO:0020037, GO:0055114
NIL1, RI_vs_SI	HORVU3Hr1G009320	GO:0006869, GO:0008289
NIL1, RI_vs_SI	HORVU3Hr1G064470	GO:0004568, GO:0005975, GO:0006032, GO:0008061, GO:0016998
NIL1, RI_vs_SI	HORVU3Hr1G088940	GO:0003824, GO:0006520, GO:0016831, GO:0019752, GO:0030170
NIL1, RI_vs_SI	HORVU3Hr1G111160	GO:0004553, GO:0005975
NIL1, RI_vs_SI	HORVU3Hr1G117370	GO:0005515
NIL1, RI_vs_SI	HORVU3Hr1G007570	GO:0008168, GO:0008171, GO:0046983
NIL1, RI_vs_SI	HORVU3Hr1G012000	GO:0004672, GO:0005524, GO:0006468
NIL1, RI_vs_SI	HORVU3Hr1G022260	GO:0016747
NIL1, RI_vs_SI	HORVU3Hr1G066880	GO:0004672, GO:0005524, GO:0006468
NIL1, RI_vs_SI	HORVU3Hr1G068620	GO:0001678, GO:0004396, GO:0005524, GO:0005536, GO:0005975, GO:0006096, GO:0016773, GO:0046835
NIL1, RI_vs_SI	HORVU3Hr1G077950	GO:0004252, GO:0006508
NIL1, RI_vs_SI	HORVU3Hr1G109010	GO:0004672, GO:0005524, GO:0006468
NIL1, RI_vs_SI	HORVU3Hr1G113120	GO:0042742, GO:0050832
NIL1, RI_vs_SI	HORVU4Hr1G007220	GO:0009055
NIL1, RI_vs_SI	HORVU4Hr1G062440	GO:0004611, GO:0004612, GO:0005524, GO:0006094, GO:0017076
NIL1, RI_vs_SI	HORVU4Hr1G076970	GO:0003677
NIL1, RI_vs_SI	HORVU4Hr1G090860	GO:0004197, GO:0006508
NIL1, RI_vs_SI	HORVU4Hr1G001250	GO:0008168, GO:0008171, GO:0046983
NIL1, RI_vs_SI	HORVU4Hr1G002050	GO:0008152, GO:0008168, GO:0032259
NIL1, RI_vs_SI	HORVU4Hr1G056210	GO:0003824, GO:0043169
NIL1, RI_vs_SI	HORVU4Hr1G064950	GO:0004601, GO:0006979, GO:0020037, GO:0055114
NIL1, RI_vs_SI	HORVU4Hr1G066230	GO:0005506, GO:0016705, GO:0020037, GO:0055114
NIL1, RI_vs_SI	HORVU4Hr1G069100	GO:0004553, GO:0005975
NIL1, RI_vs_SI	HORVU4Hr1G074400	GO:0005515
NIL1, RI_vs_SI	HORVU5Hr1G012240	GO:0004553, GO:0005975
NIL1, RI_vs_SI	HORVU5Hr1G022690	GO:0003677
NIL1, RI_vs_SI	HORVU5Hr1G072920	GO:0003677, GO:0008270
NIL1, RI_vs_SI	HORVU5Hr1G106010	GO:0005576
NIL1, RI_vs_SI	HORVU5Hr1G119040	GO:0005515
NIL1, RI_vs_SI	HORVU5Hr1G122250	GO:0005515
NIL1, RI_vs_SI	HORVU5Hr1G004370	GO:0000287, GO:0008152, GO:0010333, GO:0016829
NIL1, RI_vs_SI	HORVU5Hr1G093770	GO:0005515, GO:0016491, GO:0016702, GO:0046872, GO:0055114
NIL1, RI_vs_SI	HORVU5Hr1G099700	GO:0016757
NIL1, RI_vs_SI	HORVU5Hr1G100150	GO:0005516, GO:0006950
NIL1, RI_vs_SI	HORVU5Hr1G111460	GO:0005524, GO:0006810, GO:0016021, GO:0016887, GO:0042626, GO:0055085
NIL1, RI_vs_SI	HORVU5Hr1G119150	GO:0004222, GO:0005524, GO:0006508, GO:0016020
NIL1, RI_vs_SI	HORVU6Hr1G003940	GO:0004672, GO:0005524, GO:0006468
NIL1, RI_vs_SI	HORVU6Hr1G022420	GO:0005515
NIL1, RI_vs_SI	HORVU6Hr1G028790	GO:0003700, GO:0006355, GO:0043565
NIL1, RI_vs_SI	HORVU6Hr1G032570	GO:0005524, GO:0005737, GO:0016787, GO:0030163
NIL1, RI_vs_SI	HORVU6Hr1G063770	GO:0008270, GO:0016491, GO:0055114
NIL1, RI_vs_SI	HORVU6Hr1G084860	GO:0003993, GO:0016787, GO:0046872
NIL1, RI_vs_SI	HORVU6Hr1G027360	GO:0004792
NIL1, RI_vs_SI	HORVU6Hr1G027500	GO:0005515
NIL1, RI_vs_SI	HORVU6Hr1G083570	GO:0004930, GO:0004970, GO:0007186, GO:0016020, GO:0016021
NIL1, RI_vs_SI	HORVU7Hr1G002720	GO:0005515
NIL1, RI_vs_SI	HORVU7Hr1G002820	GO:0004601, GO:0006979, GO:0020037, GO:0055114
NIL1, RI_vs_SI	HORVU7Hr1G030160	GO:0016021
NIL1, RI_vs_SI	HORVU7Hr1G098110	GO:0004601, GO:0006979, GO:0020037, GO:0055114
NIL1, RI_vs_SI	HORVU7Hr1G108460	GO:0005515
NIL1, RI_vs_SI	HORVU7Hr1G118610	GO:0004672, GO:0005524, GO:0006468
NIL1, RI_vs_SI	HORVU7Hr1G002370	GO:0005515
NIL1, RI_vs_SI	HORVU7Hr1G011810	GO:0003677
NIL1, RI_vs_SI	HORVU7Hr1G020270	GO:0080019
NIL1, RI_vs_SI	HORVU7Hr1G033620	GO:0005576
NIL1, RI_vs_SI	HORVU7Hr1G041500	GO:0016787
NIL1, RI_vs_SI	HORVU7Hr1G055900	GO:0006810, GO:0016021
NIL1, RI_vs_SI	HORVU7Hr1G075170	GO:0016491, GO:0055114
NIL1, RI_vs_SI	HORVU7Hr1G083910	GO:0005515
NIL1, RI_vs_SI	HORVU7Hr1G084920	GO:0004553, GO:0005975
NIL1, RI_vs_SI	HORVU7Hr1G091100	GO:0004553, GO:0005975
NIL1, RI_vs_SI	HORVU7Hr1G108490	GO:0004672, GO:0005515, GO:0005524, GO:0006468
NIL1, RI_vs_SI	HORVU7Hr1G112910	GO:0004672, GO:0005524, GO:0006468
NIL1, RI_vs_SI	HORVU0Hr1G005160	GO:0003824, GO:0006520, GO:0016829
NIL1, RI_vs_SI	HORVU0Hr1G000840	GO:0004867, GO:0005576
NIL1, RI_vs_SI	HORVU0Hr1G011720	GO:0006952, GO:0009607
NIL1, RI_vs_SI	HORVU0Hr1G014300	GO:0046983
NIL1, RI_vs_SI	HORVU0Hr1G016310	GO:0004568, GO:0006032, GO:0016998
NIL1, RI_vs_SI	HORVU0Hr1G016660	GO:0004672, GO:0005524, GO:0006468
NIL1, RI_vs_SI	HORVU0Hr1G031690	GO:0016491, GO:0055114
NIL1, RM_vs_RI	HORVU1Hr1G010120	GO:0003824, GO:0006520, GO:0016831, GO:0019752, GO:0030170
NIL1, RM_vs_RI	HORVU1Hr1G011990	GO:0004867, GO:0009611
NIL1, RM_vs_RI	HORVU1Hr1G016980	GO:0004601, GO:0006979, GO:0020037, GO:0055114
NIL1, RM_vs_RI	HORVU1Hr1G019500	GO:0000287, GO:0005986, GO:0016791, GO:0050307
NIL1, RM_vs_RI	HORVU1Hr1G022430	GO:0004177, GO:0005622, GO:0006508
NIL1, RM_vs_RI	HORVU1Hr1G038010	GO:0009522, GO:0009579, GO:0015979, GO:0016021
NIL1, RM_vs_RI	HORVU1Hr1G057680	GO:0004553, GO:0005975
NIL1, RM_vs_RI	HORVU1Hr1G089520	GO:0008168, GO:0008171, GO:0046983
NIL1, RM_vs_RI	HORVU1Hr1G092240	GO:0004553, GO:0005975
NIL1, RM_vs_RI	HORVU1Hr1G092300	GO:0004672, GO:0005524, GO:0006468
NIL1, RM_vs_RI	HORVU1Hr1G092650	GO:0008152, GO:0016758
NIL1, RM_vs_RI	HORVU1Hr1G092680	GO:0003824, GO:0016491, GO:0016614, GO:0050660, GO:0055114
NIL1, RM_vs_RI	HORVU1Hr1G093660	GO:0003723, GO:0033897
NIL1, RM_vs_RI	HORVU1Hr1G000810	GO:0004553, GO:0005975
NIL1, RM_vs_RI	HORVU1Hr1G004150	GO:0004867, GO:0009611
NIL1, RM_vs_RI	HORVU1Hr1G022530	GO:0004499, GO:0016491, GO:0050660, GO:0050661, GO:0055114
NIL1, RM_vs_RI	HORVU1Hr1G025060	GO:0016020, GO:0055114
NIL1, RM_vs_RI	HORVU1Hr1G047030	GO:0005506, GO:0016705, GO:0020037, GO:0055114
NIL1, RM_vs_RI	HORVU1Hr1G049230	GO:0005515
NIL1, RM_vs_RI	HORVU1Hr1G049280	GO:0005515
NIL1, RM_vs_RI	HORVU1Hr1G061140	GO:0004427, GO:0009678, GO:0015992, GO:0016020
NIL1, RM_vs_RI	HORVU1Hr1G074310	GO:0004672, GO:0005524, GO:0006468
NIL1, RM_vs_RI	HORVU1Hr1G074330	GO:0005975, GO:0042132, GO:0042578
NIL1, RM_vs_RI	HORVU1Hr1G081710	GO:0005506, GO:0016705, GO:0020037, GO:0055114
NIL1, RM_vs_RI	HORVU1Hr1G084900	GO:0003824, GO:0008152, GO:0008661, GO:0016114
NIL1, RM_vs_RI	HORVU1Hr1G088840	GO:0006629
NIL1, RM_vs_RI	HORVU1Hr1G089540	GO:0003824, GO:0008152, GO:0009058, GO:0016746, GO:0016747
NIL1, RM_vs_RI	HORVU1Hr1G089700	GO:0008168, GO:0008171, GO:0046983
NIL1, RM_vs_RI	HORVU1Hr1G092250	GO:0004672, GO:0005524, GO:0006468
NIL1, RM_vs_RI	HORVU2Hr1G004540	GO:0000287, GO:0008152, GO:0010333, GO:0016829
NIL1, RM_vs_RI	HORVU2Hr1G004550	GO:0005506, GO:0016705, GO:0020037, GO:0055114
NIL1, RM_vs_RI	HORVU2Hr1G004600	GO:0005506, GO:0016705, GO:0020037, GO:0055114
NIL1, RM_vs_RI	HORVU2Hr1G007570	GO:0008152, GO:0008168
NIL1, RM_vs_RI	HORVU2Hr1G036570	GO:0005215, GO:0016020, GO:0016021, GO:0022857, GO:0022891, GO:0055085
NIL1, RM_vs_RI	HORVU2Hr1G041080	GO:0005215, GO:0016020, GO:0016021, GO:0022857, GO:0022891, GO:0055085
NIL1, RM_vs_RI	HORVU2Hr1G064160	GO:0016021, GO:0022857, GO:0055085
NIL1, RM_vs_RI	HORVU2Hr1G069650	GO:0006397, GO:0009507
NIL1, RM_vs_RI	HORVU2Hr1G092710	GO:0003677, GO:0003700, GO:0006355, GO:0043565
NIL1, RM_vs_RI	HORVU2Hr1G103150	GO:0004857
NIL1, RM_vs_RI	HORVU2Hr1G114450	GO:0003824, GO:0006520, GO:0016831, GO:0019752, GO:0030170
NIL1, RM_vs_RI	HORVU2Hr1G121170	GO:0005506, GO:0016705, GO:0020037, GO:0055114
NIL1, RM_vs_RI	HORVU2Hr1G121820	GO:0009055, GO:0009772, GO:0019684, GO:0045156
NIL1, RM_vs_RI	HORVU2Hr1G027470	GO:0005506, GO:0016705, GO:0020037, GO:0055114
NIL1, RM_vs_RI	HORVU2Hr1G039670	GO:0005515, GO:0007165
NIL1, RM_vs_RI	HORVU2Hr1G043890	GO:0004553, GO:0005975
NIL1, RM_vs_RI	HORVU2Hr1G070570	GO:0009055, GO:0009772, GO:0019684, GO:0045156
NIL1, RM_vs_RI	HORVU2Hr1G085270	GO:0004568, GO:0005975, GO:0006032, GO:0008061, GO:0016998
NIL1, RM_vs_RI	HORVU2Hr1G094230	GO:0003824, GO:0009058, GO:0030170
NIL1, RM_vs_RI	HORVU2Hr1G095460	GO:0005515
NIL1, RM_vs_RI	HORVU2Hr1G114390	GO:0003824, GO:0006520, GO:0016831, GO:0019752, GO:0030170
NIL1, RM_vs_RI	HORVU2Hr1G124930	GO:0004601, GO:0006979, GO:0020037, GO:0055114
NIL1, RM_vs_RI	HORVU3Hr1G002000	GO:0030145, GO:0045735
NIL1, RM_vs_RI	HORVU3Hr1G011820	GO:0005506, GO:0016705, GO:0020037, GO:0055114
NIL1, RM_vs_RI	HORVU3Hr1G016860	GO:0004867, GO:0009611
NIL1, RM_vs_RI	HORVU3Hr1G053350	GO:0005524, GO:0016020, GO:0016887
NIL1, RM_vs_RI	HORVU3Hr1G063430	GO:0006855, GO:0015238, GO:0015297, GO:0016020, GO:0055085
NIL1, RM_vs_RI	HORVU3Hr1G064470	GO:0004568, GO:0005975, GO:0006032, GO:0008061, GO:0016998
NIL1, RM_vs_RI	HORVU3Hr1G071470	GO:0005524, GO:0016020, GO:0016887
NIL1, RM_vs_RI	HORVU3Hr1G075920	GO:0003824, GO:0009690, GO:0016491, GO:0016614, GO:0019139, GO:0050660, GO:0055114
NIL1, RM_vs_RI	HORVU3Hr1G079900	GO:0006629, GO:0008081
NIL1, RM_vs_RI	HORVU3Hr1G080100	GO:0003677, GO:0006355
NIL1, RM_vs_RI	HORVU3Hr1G095730	GO:0005515
NIL1, RM_vs_RI	HORVU3Hr1G096360	GO:0016747
NIL1, RM_vs_RI	HORVU3Hr1G096860	GO:0015079, GO:0016020, GO:0071805
NIL1, RM_vs_RI	HORVU3Hr1G097860	GO:0005507, GO:0016491, GO:0046274, GO:0048046, GO:0052716, GO:0055114
NIL1, RM_vs_RI	HORVU3Hr1G099530	GO:0008152, GO:0016758
NIL1, RM_vs_RI	HORVU3Hr1G104940	GO:0005515
NIL1, RM_vs_RI	HORVU3Hr1G112010	GO:0006950
NIL1, RM_vs_RI	HORVU3Hr1G011850	GO:0005506, GO:0016705, GO:0020037, GO:0055114
NIL1, RM_vs_RI	HORVU3Hr1G011990	GO:0030145, GO:0045735
NIL1, RM_vs_RI	HORVU3Hr1G026330	GO:0004252, GO:0006508
NIL1, RM_vs_RI	HORVU3Hr1G033740	GO:0003700, GO:0006355, GO:0043565
NIL1, RM_vs_RI	HORVU3Hr1G056100	GO:0005506, GO:0016705, GO:0020037, GO:0055114
NIL1, RM_vs_RI	HORVU3Hr1G064680	GO:0015031, GO:0016020
NIL1, RM_vs_RI	HORVU3Hr1G065320	GO:0005524, GO:0006810, GO:0016021, GO:0042626, GO:0055085
NIL1, RM_vs_RI	HORVU3Hr1G070700	GO:0004672, GO:0005515, GO:0005524, GO:0006468
NIL1, RM_vs_RI	HORVU3Hr1G070830	GO:0003824
NIL1, RM_vs_RI	HORVU3Hr1G077950	GO:0004252, GO:0006508
NIL1, RM_vs_RI	HORVU3Hr1G080330	GO:0004672, GO:0005515, GO:0005524, GO:0006468
NIL1, RM_vs_RI	HORVU3Hr1G100190	GO:0008168
NIL1, RM_vs_RI	HORVU3Hr1G105190	GO:0004553, GO:0005975
NIL1, RM_vs_RI	HORVU3Hr1G113120	GO:0042742, GO:0050832
NIL1, RM_vs_RI	HORVU3Hr1G113620	GO:0042742, GO:0050832
NIL1, RM_vs_RI	HORVU3Hr1G116310	GO:0005506, GO:0016705, GO:0020037, GO:0055114
NIL1, RM_vs_RI	HORVU4Hr1G051450	GO:0000166, GO:0000287, GO:0004012, GO:0005524, GO:0015914, GO:0016021, GO:0046872
NIL1, RM_vs_RI	HORVU4Hr1G062440	GO:0004611, GO:0004612, GO:0005524, GO:0006094, GO:0017076
NIL1, RM_vs_RI	HORVU4Hr1G067450	GO:0005215, GO:0016020, GO:0016021, GO:0022857, GO:0022891, GO:0055085
NIL1, RM_vs_RI	HORVU4Hr1G071360	GO:0016021
NIL1, RM_vs_RI	HORVU4Hr1G072480	GO:0009055
NIL1, RM_vs_RI	HORVU4Hr1G076420	GO:0010181, GO:0016491, GO:0045892
NIL1, RM_vs_RI	HORVU4Hr1G077300	GO:0004867, GO:0005576
NIL1, RM_vs_RI	HORVU4Hr1G004150	GO:0005488
NIL1, RM_vs_RI	HORVU4Hr1G056500	GO:0005506, GO:0016491, GO:0055114
NIL1, RM_vs_RI	HORVU4Hr1G074400	GO:0005515
NIL1, RM_vs_RI	HORVU4Hr1G075070	GO:0006629, GO:0008152
NIL1, RM_vs_RI	HORVU4Hr1G079620	GO:0005506, GO:0016705, GO:0020037, GO:0055114
NIL1, RM_vs_RI	HORVU4Hr1G084810	GO:0016491, GO:0055114
NIL1, RM_vs_RI	HORVU5Hr1G010880	GO:0030145, GO:0045735
NIL1, RM_vs_RI	HORVU5Hr1G012240	GO:0004553, GO:0005975
NIL1, RM_vs_RI	HORVU5Hr1G067490	GO:0016491, GO:0055114
NIL1, RM_vs_RI	HORVU5Hr1G077920	GO:0004553, GO:0005975
NIL1, RM_vs_RI	HORVU5Hr1G096930	GO:0005506, GO:0016705, GO:0020037, GO:0055114
NIL1, RM_vs_RI	HORVU5Hr1G103460	GO:0006950, GO:0009415
NIL1, RM_vs_RI	HORVU5Hr1G106850	GO:0005524, GO:0016020, GO:0016887
NIL1, RM_vs_RI	HORVU5Hr1G111240	GO:0004672, GO:0005524, GO:0006468
NIL1, RM_vs_RI	HORVU5Hr1G124650	GO:0005524, GO:0016020, GO:0016887
NIL1, RM_vs_RI	HORVU5Hr1G061580	GO:0015031, GO:0016021
NIL1, RM_vs_RI	HORVU5Hr1G061820	GO:0004672, GO:0005524, GO:0006468
NIL1, RM_vs_RI	HORVU5Hr1G064020	GO:0016021
NIL1, RM_vs_RI	HORVU5Hr1G064630	GO:0009522, GO:0009579, GO:0015979, GO:0016021
NIL1, RM_vs_RI	HORVU5Hr1G065420	GO:0003700, GO:0006355, GO:0043565
NIL1, RM_vs_RI	HORVU5Hr1G070400	GO:0005524, GO:0016020, GO:0016887
NIL1, RM_vs_RI	HORVU5Hr1G083320	GO:0006952
NIL1, RM_vs_RI	HORVU5Hr1G084230	GO:0005215, GO:0006810, GO:0016020
NIL1, RM_vs_RI	HORVU5Hr1G106640	GO:0017148, GO:0030598
NIL1, RM_vs_RI	HORVU5Hr1G112610	GO:0017148, GO:0030598
NIL1, RM_vs_RI	HORVU5Hr1G118800	GO:0005515
NIL1, RM_vs_RI	HORVU5Hr1G124820	GO:0080019
NIL1, RM_vs_RI	HORVU6Hr1G026810	GO:0005515
NIL1, RM_vs_RI	HORVU6Hr1G049130	GO:0003677, GO:0003899, GO:0006351
NIL1, RM_vs_RI	HORVU6Hr1G049170	GO:0005524, GO:0015986, GO:0015991, GO:0015992, GO:0016820, GO:0033178, GO:0045261, GO:0046034, GO:0046933, GO:0046961
NIL1, RM_vs_RI	HORVU6Hr1G077860	GO:0008152, GO:0016758
NIL1, RM_vs_RI	HORVU6Hr1G084010	GO:0006950, GO:0009415
NIL1, RM_vs_RI	HORVU6Hr1G088400	GO:0004672, GO:0005515, GO:0005524, GO:0006468
NIL1, RM_vs_RI	HORVU6Hr1G074060	GO:0003824, GO:0008152, GO:0009058, GO:0016747
NIL1, RM_vs_RI	HORVU6Hr1G088440	GO:0016491, GO:0055114
NIL1, RM_vs_RI	HORVU6Hr1G088960	GO:0005506, GO:0016705, GO:0020037, GO:0055114
NIL1, RM_vs_RI	HORVU6Hr1G088980	GO:0004672, GO:0005524, GO:0006468
NIL1, RM_vs_RI	HORVU6Hr1G090560	GO:0005515
NIL1, RM_vs_RI	HORVU6Hr1G094790	GO:0004672, GO:0005524, GO:0006468
NIL1, RM_vs_RI	HORVU7Hr1G012850	GO:0000786, GO:0003677, GO:0005634, GO:0006334
NIL1, RM_vs_RI	HORVU7Hr1G027580	GO:0016788
NIL1, RM_vs_RI	HORVU7Hr1G027680	GO:0003676, GO:0003677, GO:0006281, GO:0008270, GO:0016818
NIL1, RM_vs_RI	HORVU7Hr1G030160	GO:0016021
NIL1, RM_vs_RI	HORVU7Hr1G033530	GO:0005576
NIL1, RM_vs_RI	HORVU7Hr1G089160	GO:0003824, GO:0016491, GO:0016614, GO:0050660, GO:0055114
NIL1, RM_vs_RI	HORVU7Hr1G091860	GO:0003824, GO:0006520, GO:0016831, GO:0019752, GO:0030170
NIL1, RM_vs_RI	HORVU7Hr1G002740	GO:0005507, GO:0016491, GO:0055114
NIL1, RM_vs_RI	HORVU7Hr1G009310	GO:0016491, GO:0055114
NIL1, RM_vs_RI	HORVU7Hr1G011250	GO:0005515
NIL1, RM_vs_RI	HORVU7Hr1G019380	GO:0005506, GO:0016705, GO:0020037, GO:0055114
NIL1, RM_vs_RI	HORVU7Hr1G031650	GO:0005215, GO:0016020, GO:0016021, GO:0022857, GO:0022891, GO:0055085
NIL1, RM_vs_RI	HORVU7Hr1G033620	GO:0005576
NIL1, RM_vs_RI	HORVU7Hr1G040460	GO:0004739, GO:0006086, GO:0008152, GO:0016624, GO:0043231
NIL1, RM_vs_RI	HORVU7Hr1G047080	GO:0006855, GO:0015238, GO:0015297, GO:0016020, GO:0055085
NIL1, RM_vs_RI	HORVU7Hr1G078670	GO:0003729, GO:0005849, GO:0006378
NIL1, RM_vs_RI	HORVU7Hr1G084920	GO:0004553, GO:0005975
NIL1, RM_vs_RI	HORVU7Hr1G092510	GO:0005524, GO:0016020, GO:0016887
NIL1, RM_vs_RI	HORVU7Hr1G101590	GO:0005506, GO:0016705, GO:0020037, GO:0055114
NIL1, RM_vs_RI	HORVU7Hr1G113850	GO:0003700, GO:0006355, GO:0043565
NIL1, RM_vs_RI	HORVU7Hr1G116310	GO:0005506, GO:0016705, GO:0020037, GO:0055114
NIL1, RM_vs_RI	HORVU0Hr1G000780	GO:0004867, GO:0005576
NIL1, RM_vs_RI	HORVU0Hr1G011510	GO:0003735, GO:0005840, GO:0006412
NIL1, RM_vs_RI	HORVU0Hr1G019300	GO:0005515
NIL1, RM_vs_RI	HORVU0Hr1G008950	GO:0003824, GO:0004084, GO:0008152, GO:0009081
NIL1, RM_vs_RI	HORVU0Hr1G011720	GO:0006952, GO:0009607
NIL1, RM_vs_RI	HORVU0Hr1G018390	GO:0004672, GO:0005515, GO:0005524, GO:0006468
NIL1, RM_vs_RI	HORVU0Hr1G034550	GO:0009522, GO:0009579, GO:0015979, GO:0016021
NIL1, RM_vs_SM	HORVU1Hr1G002590	GO:0004672, GO:0005524, GO:0006468
NIL1, RM_vs_SM	HORVU1Hr1G017830	GO:0000786, GO:0003677, GO:0005634, GO:0006334, GO:0046982
NIL1, RM_vs_SM	HORVU1Hr1G021150	GO:0005515
NIL1, RM_vs_SM	HORVU1Hr1G049270	GO:0005515
NIL1, RM_vs_SM	HORVU1Hr1G052430	GO:0004568, GO:0005975, GO:0006032, GO:0016998
NIL1, RM_vs_SM	HORVU1Hr1G061160	GO:0003824, GO:0005524, GO:0006090, GO:0016301, GO:0016310, GO:0016772, GO:0050242
NIL1, RM_vs_SM	HORVU1Hr1G065770	GO:0016491, GO:0020037, GO:0050311, GO:0051536, GO:0051539, GO:0055114
NIL1, RM_vs_SM	HORVU1Hr1G069620	GO:0003700, GO:0006355, GO:0043565
NIL1, RM_vs_SM	HORVU1Hr1G086580	GO:0006351, GO:0043565
NIL1, RM_vs_SM	HORVU1Hr1G089380	GO:0004252, GO:0006508
NIL1, RM_vs_SM	HORVU1Hr1G091090	GO:0016020, GO:0016628, GO:0055114
NIL1, RM_vs_SM	HORVU1Hr1G091370	GO:0000786, GO:0003677, GO:0046982
NIL1, RM_vs_SM	HORVU1Hr1G092110	GO:0004066, GO:0006529
NIL1, RM_vs_SM	HORVU1Hr1G092440	GO:0005524
NIL1, RM_vs_SM	HORVU1Hr1G015210	GO:0004672, GO:0005515, GO:0005524, GO:0006468
NIL1, RM_vs_SM	HORVU1Hr1G022530	GO:0004499, GO:0016491, GO:0050660, GO:0050661, GO:0055114
NIL1, RM_vs_SM	HORVU1Hr1G039820	GO:0005506, GO:0006633, GO:0016491, GO:0055114
NIL1, RM_vs_SM	HORVU1Hr1G040720	GO:0016491, GO:0016614, GO:0046577, GO:0050660, GO:0055114
NIL1, RM_vs_SM	HORVU1Hr1G049280	GO:0005515
NIL1, RM_vs_SM	HORVU1Hr1G062030	GO:0004568, GO:0005975, GO:0006032, GO:0008061, GO:0016998
NIL1, RM_vs_SM	HORVU1Hr1G065150	GO:0004867, GO:0005576
NIL1, RM_vs_SM	HORVU1Hr1G068930	GO:0003677
NIL1, RM_vs_SM	HORVU1Hr1G073700	GO:0005506, GO:0016705, GO:0020037, GO:0055114
NIL1, RM_vs_SM	HORVU1Hr1G074330	GO:0005975, GO:0042132, GO:0042578
NIL1, RM_vs_SM	HORVU1Hr1G075830	GO:0000160, GO:0004871
NIL1, RM_vs_SM	HORVU1Hr1G088600	GO:0003677, GO:0005515
NIL1, RM_vs_SM	HORVU1Hr1G090940	GO:0004672, GO:0004707, GO:0005524, GO:0006468
NIL1, RM_vs_SM	HORVU1Hr1G092670	GO:0009269
NIL1, RM_vs_SM	HORVU2Hr1G004510	GO:0005506, GO:0016705, GO:0020037, GO:0055114
NIL1, RM_vs_SM	HORVU2Hr1G004530	GO:0005506, GO:0016705, GO:0020037, GO:0055114
NIL1, RM_vs_SM	HORVU2Hr1G004540	GO:0000287, GO:0008152, GO:0010333, GO:0016829
NIL1, RM_vs_SM	HORVU2Hr1G004550	GO:0005506, GO:0016705, GO:0020037, GO:0055114
NIL1, RM_vs_SM	HORVU2Hr1G044450	GO:0004553, GO:0005975
NIL1, RM_vs_SM	HORVU2Hr1G069650	GO:0006397, GO:0009507
NIL1, RM_vs_SM	HORVU2Hr1G107760	GO:0005524, GO:0016307, GO:0016308, GO:0046488
NIL1, RM_vs_SM	HORVU2Hr1G112580	GO:0003676, GO:0004519, GO:0006308, GO:0016788
NIL1, RM_vs_SM	HORVU2Hr1G121820	GO:0009055, GO:0009772, GO:0019684, GO:0045156
NIL1, RM_vs_SM	HORVU2Hr1G004640	GO:0005506, GO:0016705, GO:0020037, GO:0055114
NIL1, RM_vs_SM	HORVU2Hr1G043900	GO:0004553, GO:0005975
NIL1, RM_vs_SM	HORVU2Hr1G044650	GO:0004672, GO:0005524, GO:0006468
NIL1, RM_vs_SM	HORVU2Hr1G070570	GO:0009055, GO:0009772, GO:0019684, GO:0045156
NIL1, RM_vs_SM	HORVU2Hr1G071630	GO:0015079, GO:0016020, GO:0071805
NIL1, RM_vs_SM	HORVU2Hr1G090280	GO:0055085
NIL1, RM_vs_SM	HORVU2Hr1G099890	GO:0003677, GO:0003700, GO:0006355
NIL1, RM_vs_SM	HORVU2Hr1G101090	GO:0005515
NIL1, RM_vs_SM	HORVU2Hr1G110230	GO:0004672, GO:0005524, GO:0006468
NIL1, RM_vs_SM	HORVU2Hr1G116390	GO:0003824, GO:0008152, GO:0009058, GO:0016746, GO:0016747
NIL1, RM_vs_SM	HORVU3Hr1G007420	GO:0005509
NIL1, RM_vs_SM	HORVU3Hr1G016860	GO:0004867, GO:0009611
NIL1, RM_vs_SM	HORVU3Hr1G064470	GO:0004568, GO:0005975, GO:0006032, GO:0008061, GO:0016998
NIL1, RM_vs_SM	HORVU3Hr1G083760	GO:0004252, GO:0006508
NIL1, RM_vs_SM	HORVU3Hr1G084830	GO:0006952
NIL1, RM_vs_SM	HORVU3Hr1G085890	GO:0005524, GO:0006810, GO:0016021, GO:0016887, GO:0042626, GO:0055085
NIL1, RM_vs_SM	HORVU3Hr1G104940	GO:0005515
NIL1, RM_vs_SM	HORVU3Hr1G110530	GO:0005737, GO:0017089, GO:0046836, GO:0051861
NIL1, RM_vs_SM	HORVU3Hr1G112010	GO:0006950
NIL1, RM_vs_SM	HORVU3Hr1G011870	GO:0005506, GO:0016705, GO:0020037, GO:0055114
NIL1, RM_vs_SM	HORVU3Hr1G022260	GO:0016747
NIL1, RM_vs_SM	HORVU3Hr1G027290	GO:0003968
NIL1, RM_vs_SM	HORVU3Hr1G030310	GO:0003677, GO:0003700, GO:0006355
NIL1, RM_vs_SM	HORVU3Hr1G057530	GO:0006508, GO:0008236
NIL1, RM_vs_SM	HORVU3Hr1G059480	GO:0004553, GO:0005975
NIL1, RM_vs_SM	HORVU3Hr1G068620	GO:0001678, GO:0004396, GO:0005524, GO:0005536, GO:0005975, GO:0006096, GO:0016773, GO:0046835
NIL1, RM_vs_SM	HORVU3Hr1G098160	GO:0005515
NIL1, RM_vs_SM	HORVU3Hr1G100190	GO:0008168
NIL1, RM_vs_SM	HORVU3Hr1G105920	GO:0003333, GO:0015171, GO:0016020
NIL1, RM_vs_SM	HORVU3Hr1G106140	GO:0004553, GO:0005975
NIL1, RM_vs_SM	HORVU3Hr1G109350	GO:0004672, GO:0005524, GO:0006468
NIL1, RM_vs_SM	HORVU3Hr1G113120	GO:0042742, GO:0050832
NIL1, RM_vs_SM	HORVU3Hr1G113620	GO:0042742, GO:0050832
NIL1, RM_vs_SM	HORVU4Hr1G016740	GO:0003735, GO:0005622, GO:0005840, GO:0006412, GO:0015935
NIL1, RM_vs_SM	HORVU4Hr1G017430	GO:0003677, GO:0006355
NIL1, RM_vs_SM	HORVU4Hr1G029280	GO:0000786, GO:0003677, GO:0005634, GO:0046982
NIL1, RM_vs_SM	HORVU4Hr1G043930	GO:0003677, GO:0006352
NIL1, RM_vs_SM	HORVU4Hr1G050060	GO:0008152
NIL1, RM_vs_SM	HORVU4Hr1G057740	GO:0005515
NIL1, RM_vs_SM	HORVU4Hr1G058340	GO:0005506, GO:0016705, GO:0020037, GO:0055114
NIL1, RM_vs_SM	HORVU4Hr1G061890	GO:0000166, GO:0005524, GO:0016876, GO:0043039
NIL1, RM_vs_SM	HORVU4Hr1G067450	GO:0005215, GO:0016020, GO:0016021, GO:0022857, GO:0022891, GO:0055085
NIL1, RM_vs_SM	HORVU4Hr1G069720	GO:0008080
NIL1, RM_vs_SM	HORVU4Hr1G071020	GO:0005215, GO:0016020, GO:0016021, GO:0022857, GO:0022891, GO:0055085
NIL1, RM_vs_SM	HORVU4Hr1G075090	GO:0009733
NIL1, RM_vs_SM	HORVU4Hr1G010250	GO:0004185, GO:0006508
NIL1, RM_vs_SM	HORVU4Hr1G013990	GO:0008152, GO:0016491, GO:0055114
NIL1, RM_vs_SM	HORVU4Hr1G017390	GO:0004190, GO:0006508
NIL1, RM_vs_SM	HORVU4Hr1G043950	GO:0003824, GO:0008152
NIL1, RM_vs_SM	HORVU4Hr1G046270	GO:0005515
NIL1, RM_vs_SM	HORVU4Hr1G056210	GO:0003824, GO:0043169
NIL1, RM_vs_SM	HORVU4Hr1G060370	GO:0003824, GO:0043169
NIL1, RM_vs_SM	HORVU4Hr1G064950	GO:0004601, GO:0006979, GO:0020037, GO:0055114
NIL1, RM_vs_SM	HORVU4Hr1G066000	GO:0005576, GO:0008083, GO:0008283
NIL1, RM_vs_SM	HORVU4Hr1G066230	GO:0005506, GO:0016705, GO:0020037, GO:0055114
NIL1, RM_vs_SM	HORVU4Hr1G069100	GO:0004553, GO:0005975
NIL1, RM_vs_SM	HORVU4Hr1G077310	GO:0003677, GO:0003700, GO:0006355
NIL1, RM_vs_SM	HORVU4Hr1G079620	GO:0005506, GO:0016705, GO:0020037, GO:0055114
NIL1, RM_vs_SM	HORVU4Hr1G080110	GO:0004672, GO:0005524, GO:0006468
NIL1, RM_vs_SM	HORVU5Hr1G014170	GO:0003700, GO:0006355, GO:0043565
NIL1, RM_vs_SM	HORVU5Hr1G023730	GO:0006952, GO:0009607
NIL1, RM_vs_SM	HORVU5Hr1G065620	GO:0016491, GO:0055114
NIL1, RM_vs_SM	HORVU5Hr1G067490	GO:0016491, GO:0055114
NIL1, RM_vs_SM	HORVU5Hr1G070360	GO:0004672, GO:0005509, GO:0005515, GO:0005524, GO:0006468, GO:0030247
NIL1, RM_vs_SM	HORVU5Hr1G072920	GO:0003677, GO:0008270
NIL1, RM_vs_SM	HORVU5Hr1G077920	GO:0004553, GO:0005975
NIL1, RM_vs_SM	HORVU5Hr1G097500	GO:0046872
NIL1, RM_vs_SM	HORVU5Hr1G106010	GO:0005576
NIL1, RM_vs_SM	HORVU5Hr1G124650	GO:0005524, GO:0016020, GO:0016887
NIL1, RM_vs_SM	HORVU5Hr1G023720	GO:0006952, GO:0009607
NIL1, RM_vs_SM	HORVU5Hr1G044590	GO:0016021, GO:0055085
NIL1, RM_vs_SM	HORVU5Hr1G059410	GO:0003677, GO:0003700, GO:0006355, GO:0043565
NIL1, RM_vs_SM	HORVU5Hr1G061580	GO:0015031, GO:0016021
NIL1, RM_vs_SM	HORVU5Hr1G064630	GO:0009522, GO:0009579, GO:0015979, GO:0016021
NIL1, RM_vs_SM	HORVU5Hr1G065420	GO:0003700, GO:0006355, GO:0043565
NIL1, RM_vs_SM	HORVU5Hr1G073800	GO:0003824, GO:0050662
NIL1, RM_vs_SM	HORVU5Hr1G080450	GO:0003677, GO:0003700, GO:0006355
NIL1, RM_vs_SM	HORVU5Hr1G081620	GO:0000160, GO:0005515
NIL1, RM_vs_SM	HORVU5Hr1G083910	GO:0003677
NIL1, RM_vs_SM	HORVU5Hr1G084100	GO:0004672, GO:0005524, GO:0006468
NIL1, RM_vs_SM	HORVU5Hr1G096110	GO:0006368, GO:0016570, GO:0016593
NIL1, RM_vs_SM	HORVU5Hr1G096940	GO:0005506, GO:0016705, GO:0020037, GO:0055114
NIL1, RM_vs_SM	HORVU5Hr1G097010	GO:0004672, GO:0005515, GO:0005524, GO:0006468
NIL1, RM_vs_SM	HORVU5Hr1G118800	GO:0005515
NIL1, RM_vs_SM	HORVU5Hr1G124820	GO:0080019
NIL1, RM_vs_SM	HORVU6Hr1G022420	GO:0005515
NIL1, RM_vs_SM	HORVU6Hr1G026810	GO:0005515
NIL1, RM_vs_SM	HORVU6Hr1G028790	GO:0003700, GO:0006355, GO:0043565
NIL1, RM_vs_SM	HORVU6Hr1G078680	GO:0005524
NIL1, RM_vs_SM	HORVU6Hr1G002300	GO:0004497, GO:0005506, GO:0016705, GO:0020037, GO:0055114
NIL1, RM_vs_SM	HORVU6Hr1G005460	GO:0004672, GO:0005515, GO:0005524, GO:0006468
NIL1, RM_vs_SM	HORVU6Hr1G008720	GO:0006508, GO:0008234
NIL1, RM_vs_SM	HORVU6Hr1G008780	GO:0006508, GO:0008234
NIL1, RM_vs_SM	HORVU6Hr1G013500	GO:0005515
NIL1, RM_vs_SM	HORVU6Hr1G039490	GO:0004553, GO:0005975
NIL1, RM_vs_SM	HORVU6Hr1G088440	GO:0016491, GO:0055114
NIL1, RM_vs_SM	HORVU6Hr1G090560	GO:0005515
NIL1, RM_vs_SM	HORVU6Hr1G094790	GO:0004672, GO:0005524, GO:0006468
NIL1, RM_vs_SM	HORVU7Hr1G002820	GO:0004601, GO:0006979, GO:0020037, GO:0055114
NIL1, RM_vs_SM	HORVU7Hr1G033530	GO:0005576
NIL1, RM_vs_SM	HORVU7Hr1G076680	GO:0003824, GO:0004348, GO:0006665, GO:0016021
NIL1, RM_vs_SM	HORVU7Hr1G101740	GO:0005509
NIL1, RM_vs_SM	HORVU7Hr1G109710	GO:0004252, GO:0006508
NIL1, RM_vs_SM	HORVU7Hr1G115600	GO:0016021
NIL1, RM_vs_SM	HORVU7Hr1G116750	GO:0003677
NIL1, RM_vs_SM	HORVU7Hr1G006320	GO:0005515, GO:0016491, GO:0016702, GO:0046872, GO:0055114
NIL1, RM_vs_SM	HORVU7Hr1G017790	GO:0009733
NIL1, RM_vs_SM	HORVU7Hr1G020270	GO:0080019
NIL1, RM_vs_SM	HORVU7Hr1G027770	GO:0005509
NIL1, RM_vs_SM	HORVU7Hr1G033620	GO:0005576
NIL1, RM_vs_SM	HORVU7Hr1G036460	GO:0006629, GO:0008152
NIL1, RM_vs_SM	HORVU7Hr1G041500	GO:0016787
NIL1, RM_vs_SM	HORVU7Hr1G055900	GO:0006810, GO:0016021
NIL1, RM_vs_SM	HORVU7Hr1G073100	GO:0005488
NIL1, RM_vs_SM	HORVU7Hr1G082830	GO:0003824, GO:0003844, GO:0004553, GO:0005975, GO:0005978
NIL1, RM_vs_SM	HORVU7Hr1G084920	GO:0004553, GO:0005975
NIL1, RM_vs_SM	HORVU7Hr1G085450	GO:0016787
NIL1, RM_vs_SM	HORVU7Hr1G089300	GO:0004601, GO:0006979, GO:0020037, GO:0055114
NIL1, RM_vs_SM	HORVU7Hr1G091100	GO:0004553, GO:0005975
NIL1, RM_vs_SM	HORVU7Hr1G101590	GO:0005506, GO:0016705, GO:0020037, GO:0055114
NIL1, RM_vs_SM	HORVU7Hr1G106710	GO:0003333, GO:0015171, GO:0016020
NIL1, RM_vs_SM	HORVU7Hr1G108490	GO:0004672, GO:0005515, GO:0005524, GO:0006468
NIL1, RM_vs_SM	HORVU0Hr1G000780	GO:0004867, GO:0005576
NIL1, RM_vs_SM	HORVU0Hr1G003890	GO:0003824, GO:0008152, GO:0016671, GO:0019419, GO:0045454, GO:0055114
NIL1, RM_vs_SM	HORVU0Hr1G011510	GO:0003735, GO:0005840, GO:0006412
NIL1, RM_vs_SM	HORVU0Hr1G012940	GO:0008270, GO:0016491, GO:0055114
NIL1, RM_vs_SM	HORVU0Hr1G016780	GO:0005506, GO:0016705, GO:0020037, GO:0055114
NIL1, RM_vs_SM	HORVU0Hr1G019300	GO:0005515
NIL1, RM_vs_SM	HORVU0Hr1G008950	GO:0003824, GO:0004084, GO:0008152, GO:0009081
NIL1, RM_vs_SM	HORVU0Hr1G034550	GO:0009522, GO:0009579, GO:0015979, GO:0016021
NIL1, SM_vs_SI	HORVU1Hr1G002470	GO:0004672, GO:0005524, GO:0006468
NIL1, SM_vs_SI	HORVU1Hr1G002590	GO:0004672, GO:0005524, GO:0006468
NIL1, SM_vs_SI	HORVU1Hr1G002670	GO:0080019
NIL1, SM_vs_SI	HORVU1Hr1G007480	GO:0004867, GO:0005576
NIL1, SM_vs_SI	HORVU1Hr1G008360	GO:0005507, GO:0016491, GO:0046274, GO:0048046, GO:0052716, GO:0055114
NIL1, SM_vs_SI	HORVU1Hr1G011990	GO:0004867, GO:0009611
NIL1, SM_vs_SI	HORVU1Hr1G012140	GO:0006629, GO:0008152
NIL1, SM_vs_SI	HORVU1Hr1G012680	GO:0008152, GO:0016758
NIL1, SM_vs_SI	HORVU1Hr1G015090	GO:0003824, GO:0006520, GO:0008483, GO:0009058, GO:0030170
NIL1, SM_vs_SI	HORVU1Hr1G019500	GO:0000287, GO:0005986, GO:0016791, GO:0050307
NIL1, SM_vs_SI	HORVU1Hr1G020720	GO:0004601, GO:0006979, GO:0020037, GO:0055114
NIL1, SM_vs_SI	HORVU1Hr1G021140	GO:0005515
NIL1, SM_vs_SI	HORVU1Hr1G021150	GO:0005515
NIL1, SM_vs_SI	HORVU1Hr1G021160	GO:0005515
NIL1, SM_vs_SI	HORVU1Hr1G021760	GO:0005515
NIL1, SM_vs_SI	HORVU1Hr1G022430	GO:0004177, GO:0005622, GO:0006508
NIL1, SM_vs_SI	HORVU1Hr1G027700	GO:0003700, GO:0006355, GO:0043565
NIL1, SM_vs_SI	HORVU1Hr1G049270	GO:0005515
NIL1, SM_vs_SI	HORVU1Hr1G052430	GO:0004568, GO:0005975, GO:0006032, GO:0016998
NIL1, SM_vs_SI	HORVU1Hr1G057680	GO:0004553, GO:0005975
NIL1, SM_vs_SI	HORVU1Hr1G061160	GO:0003824, GO:0005524, GO:0006090, GO:0016301, GO:0016310, GO:0016772, GO:0050242
NIL1, SM_vs_SI	HORVU1Hr1G065630	GO:0004867, GO:0005576
NIL1, SM_vs_SI	HORVU1Hr1G065660	GO:0004867, GO:0005576
NIL1, SM_vs_SI	HORVU1Hr1G065670	GO:0004867, GO:0005576
NIL1, SM_vs_SI	HORVU1Hr1G065770	GO:0016491, GO:0020037, GO:0050311, GO:0051536, GO:0051539, GO:0055114
NIL1, SM_vs_SI	HORVU1Hr1G068020	GO:0008152, GO:0016491, GO:0016620, GO:0055114
NIL1, SM_vs_SI	HORVU1Hr1G075640	GO:0005524, GO:0016887
NIL1, SM_vs_SI	HORVU1Hr1G075670	GO:0004672, GO:0005515, GO:0005524, GO:0006468
NIL1, SM_vs_SI	HORVU1Hr1G076670	GO:0008168, GO:0008171, GO:0046983
NIL1, SM_vs_SI	HORVU1Hr1G076700	GO:0008168, GO:0008171, GO:0046983
NIL1, SM_vs_SI	HORVU1Hr1G081300	GO:0003700, GO:0005634, GO:0006355, GO:0043565
NIL1, SM_vs_SI	HORVU1Hr1G088680	GO:0004672, GO:0005524, GO:0006468
NIL1, SM_vs_SI	HORVU1Hr1G089520	GO:0008168, GO:0008171, GO:0046983
NIL1, SM_vs_SI	HORVU1Hr1G092130	GO:0003700, GO:0006355, GO:0043565
NIL1, SM_vs_SI	HORVU1Hr1G092300	GO:0004672, GO:0005524, GO:0006468
NIL1, SM_vs_SI	HORVU1Hr1G092440	GO:0005524
NIL1, SM_vs_SI	HORVU1Hr1G093480	GO:0003824, GO:0004834, GO:0006568, GO:0008152
NIL1, SM_vs_SI	HORVU1Hr1G093760	GO:0005524
NIL1, SM_vs_SI	HORVU1Hr1G000810	GO:0004553, GO:0005975
NIL1, SM_vs_SI	HORVU1Hr1G001660	GO:0004672, GO:0005524, GO:0006468
NIL1, SM_vs_SI	HORVU1Hr1G002600	GO:0004672, GO:0005524, GO:0006468
NIL1, SM_vs_SI	HORVU1Hr1G004150	GO:0004867, GO:0009611
NIL1, SM_vs_SI	HORVU1Hr1G005180	GO:0043531
NIL1, SM_vs_SI	HORVU1Hr1G015210	GO:0004672, GO:0005515, GO:0005524, GO:0006468
NIL1, SM_vs_SI	HORVU1Hr1G024870	GO:0006629, GO:0008081
NIL1, SM_vs_SI	HORVU1Hr1G025060	GO:0016020, GO:0055114
NIL1, SM_vs_SI	HORVU1Hr1G025090	GO:0003735, GO:0006412, GO:0015935
NIL1, SM_vs_SI	HORVU1Hr1G028030	GO:0004470, GO:0004471, GO:0006108, GO:0051287, GO:0055114
NIL1, SM_vs_SI	HORVU1Hr1G047030	GO:0005506, GO:0016705, GO:0020037, GO:0055114
NIL1, SM_vs_SI	HORVU1Hr1G049070	GO:0005515
NIL1, SM_vs_SI	HORVU1Hr1G049190	GO:0005515
NIL1, SM_vs_SI	HORVU1Hr1G049230	GO:0005515
NIL1, SM_vs_SI	HORVU1Hr1G049280	GO:0005515
NIL1, SM_vs_SI	HORVU1Hr1G058490	GO:0000786, GO:0003677, GO:0046982
NIL1, SM_vs_SI	HORVU1Hr1G062030	GO:0004568, GO:0005975, GO:0006032, GO:0008061, GO:0016998
NIL1, SM_vs_SI	HORVU1Hr1G065150	GO:0004867, GO:0005576
NIL1, SM_vs_SI	HORVU1Hr1G068490	GO:0004175, GO:0004298, GO:0005839, GO:0006511, GO:0019773, GO:0051603
NIL1, SM_vs_SI	HORVU1Hr1G069800	GO:0006869, GO:0008289
NIL1, SM_vs_SI	HORVU1Hr1G070250	GO:0003700, GO:0006355, GO:0043565
NIL1, SM_vs_SI	HORVU1Hr1G074310	GO:0004672, GO:0005524, GO:0006468
NIL1, SM_vs_SI	HORVU1Hr1G074330	GO:0005975, GO:0042132, GO:0042578
NIL1, SM_vs_SI	HORVU1Hr1G075620	GO:0005524, GO:0016887
NIL1, SM_vs_SI	HORVU1Hr1G081710	GO:0005506, GO:0016705, GO:0020037, GO:0055114
NIL1, SM_vs_SI	HORVU1Hr1G082950	GO:0003824, GO:0004630, GO:0005509, GO:0005515, GO:0016020, GO:0046470
NIL1, SM_vs_SI	HORVU1Hr1G088840	GO:0006629
NIL1, SM_vs_SI	HORVU1Hr1G089540	GO:0003824, GO:0008152, GO:0009058, GO:0016746, GO:0016747
NIL1, SM_vs_SI	HORVU1Hr1G092250	GO:0004672, GO:0005524, GO:0006468
NIL1, SM_vs_SI	HORVU2Hr1G004510	GO:0005506, GO:0016705, GO:0020037, GO:0055114
NIL1, SM_vs_SI	HORVU2Hr1G004530	GO:0005506, GO:0016705, GO:0020037, GO:0055114
NIL1, SM_vs_SI	HORVU2Hr1G004540	GO:0000287, GO:0008152, GO:0010333, GO:0016829
NIL1, SM_vs_SI	HORVU2Hr1G004550	GO:0005506, GO:0016705, GO:0020037, GO:0055114
NIL1, SM_vs_SI	HORVU2Hr1G004600	GO:0005506, GO:0016705, GO:0020037, GO:0055114
NIL1, SM_vs_SI	HORVU2Hr1G007570	GO:0008152, GO:0008168
NIL1, SM_vs_SI	HORVU2Hr1G028430	GO:0003723, GO:0033897
NIL1, SM_vs_SI	HORVU2Hr1G031870	GO:0005524, GO:0006298, GO:0030983
NIL1, SM_vs_SI	HORVU2Hr1G036570	GO:0005215, GO:0016020, GO:0016021, GO:0022857, GO:0022891, GO:0055085
NIL1, SM_vs_SI	HORVU2Hr1G044450	GO:0004553, GO:0005975
NIL1, SM_vs_SI	HORVU2Hr1G044520	GO:0004672, GO:0005524, GO:0006468
NIL1, SM_vs_SI	HORVU2Hr1G044590	GO:0004672, GO:0005524, GO:0006468
NIL1, SM_vs_SI	HORVU2Hr1G044610	GO:0004672, GO:0005524, GO:0006468
NIL1, SM_vs_SI	HORVU2Hr1G044870	GO:0004672, GO:0005524, GO:0006468
NIL1, SM_vs_SI	HORVU2Hr1G047230	GO:0005096
NIL1, SM_vs_SI	HORVU2Hr1G064160	GO:0016021, GO:0022857, GO:0055085
NIL1, SM_vs_SI	HORVU2Hr1G068010	GO:0016491, GO:0055114
NIL1, SM_vs_SI	HORVU2Hr1G068090	GO:0006855, GO:0015238, GO:0015297, GO:0016020, GO:0055085
NIL1, SM_vs_SI	HORVU2Hr1G077220	GO:0003824, GO:0010181, GO:0016491, GO:0055114
NIL1, SM_vs_SI	HORVU2Hr1G080140	GO:0003824, GO:0005975, GO:0016853, GO:0019318, GO:0030246
NIL1, SM_vs_SI	HORVU2Hr1G089970	GO:0005215, GO:0006810, GO:0016020
NIL1, SM_vs_SI	HORVU2Hr1G090310	GO:0055085
NIL1, SM_vs_SI	HORVU2Hr1G091360	GO:0004672, GO:0005524, GO:0006468, GO:0030246
NIL1, SM_vs_SI	HORVU2Hr1G103150	GO:0004857
NIL1, SM_vs_SI	HORVU2Hr1G112070	GO:0005506, GO:0016705, GO:0020037, GO:0055114
NIL1, SM_vs_SI	HORVU2Hr1G114450	GO:0003824, GO:0006520, GO:0016831, GO:0019752, GO:0030170
NIL1, SM_vs_SI	HORVU2Hr1G121820	GO:0009055, GO:0009772, GO:0019684, GO:0045156
NIL1, SM_vs_SI	HORVU2Hr1G126150	GO:0003824, GO:0008152, GO:0008661, GO:0016114
NIL1, SM_vs_SI	HORVU2Hr1G002750	GO:0004672, GO:0005524, GO:0006468
NIL1, SM_vs_SI	HORVU2Hr1G004170	GO:0003824, GO:0008152, GO:0009058, GO:0016746, GO:0016747
NIL1, SM_vs_SI	HORVU2Hr1G004640	GO:0005506, GO:0016705, GO:0020037, GO:0055114
NIL1, SM_vs_SI	HORVU2Hr1G006100	GO:0004672, GO:0005524, GO:0006468, GO:0030246
NIL1, SM_vs_SI	HORVU2Hr1G018520	GO:0004601, GO:0006979, GO:0020037, GO:0055114
NIL1, SM_vs_SI	HORVU2Hr1G018570	GO:0004601, GO:0006979, GO:0020037, GO:0055114
NIL1, SM_vs_SI	HORVU2Hr1G018600	GO:0046983
NIL1, SM_vs_SI	HORVU2Hr1G022080	GO:0005506, GO:0016705, GO:0020037, GO:0055114
NIL1, SM_vs_SI	HORVU2Hr1G027470	GO:0005506, GO:0016705, GO:0020037, GO:0055114
NIL1, SM_vs_SI	HORVU2Hr1G028660	GO:0004867, GO:0009611
NIL1, SM_vs_SI	HORVU2Hr1G033320	GO:0003824, GO:0009058, GO:0030170
NIL1, SM_vs_SI	HORVU2Hr1G033610	GO:0003824, GO:0050662
NIL1, SM_vs_SI	HORVU2Hr1G037140	GO:0009733
NIL1, SM_vs_SI	HORVU2Hr1G037750	GO:0004672, GO:0005524, GO:0006468
NIL1, SM_vs_SI	HORVU2Hr1G039670	GO:0005515, GO:0007165
NIL1, SM_vs_SI	HORVU2Hr1G042350	GO:0016020, GO:0016760, GO:0030244
NIL1, SM_vs_SI	HORVU2Hr1G043890	GO:0004553, GO:0005975
NIL1, SM_vs_SI	HORVU2Hr1G043900	GO:0004553, GO:0005975
NIL1, SM_vs_SI	HORVU2Hr1G044650	GO:0004672, GO:0005524, GO:0006468
NIL1, SM_vs_SI	HORVU2Hr1G044680	GO:0004672, GO:0005524, GO:0006468
NIL1, SM_vs_SI	HORVU2Hr1G044890	GO:0004672, GO:0005524, GO:0006468
NIL1, SM_vs_SI	HORVU2Hr1G066000	GO:0046983
NIL1, SM_vs_SI	HORVU2Hr1G068140	GO:0006855, GO:0015238, GO:0015297, GO:0016020, GO:0055085
NIL1, SM_vs_SI	HORVU2Hr1G069820	GO:0003677, GO:0046983
NIL1, SM_vs_SI	HORVU2Hr1G070570	GO:0009055, GO:0009772, GO:0019684, GO:0045156
NIL1, SM_vs_SI	HORVU2Hr1G085270	GO:0004568, GO:0005975, GO:0006032, GO:0008061, GO:0016998
NIL1, SM_vs_SI	HORVU2Hr1G088420	GO:0008519, GO:0015696, GO:0016020
NIL1, SM_vs_SI	HORVU2Hr1G090070	GO:0005509, GO:0009523, GO:0009654, GO:0015979, GO:0019898
NIL1, SM_vs_SI	HORVU2Hr1G090280	GO:0055085
NIL1, SM_vs_SI	HORVU2Hr1G095460	GO:0005515
NIL1, SM_vs_SI	HORVU2Hr1G100450	GO:0006812, GO:0008324, GO:0055085
NIL1, SM_vs_SI	HORVU2Hr1G104240	GO:0030145, GO:0045735
NIL1, SM_vs_SI	HORVU2Hr1G107410	GO:0005524, GO:0005737, GO:0006457, GO:0042026
NIL1, SM_vs_SI	HORVU2Hr1G114390	GO:0003824, GO:0006520, GO:0016831, GO:0019752, GO:0030170
NIL1, SM_vs_SI	HORVU2Hr1G120490	GO:0000160
NIL1, SM_vs_SI	HORVU2Hr1G124930	GO:0004601, GO:0006979, GO:0020037, GO:0055114
NIL1, SM_vs_SI	HORVU2Hr1G124980	GO:0004601, GO:0006979, GO:0020037, GO:0055114
NIL1, SM_vs_SI	HORVU3Hr1G000120	GO:0004252, GO:0006508
NIL1, SM_vs_SI	HORVU3Hr1G002000	GO:0030145, GO:0045735
NIL1, SM_vs_SI	HORVU3Hr1G006830	GO:0004672, GO:0005524, GO:0006468, GO:0030247
NIL1, SM_vs_SI	HORVU3Hr1G009320	GO:0006869, GO:0008289
NIL1, SM_vs_SI	HORVU3Hr1G011820	GO:0005506, GO:0016705, GO:0020037, GO:0055114
NIL1, SM_vs_SI	HORVU3Hr1G016860	GO:0004867, GO:0009611
NIL1, SM_vs_SI	HORVU3Hr1G023400	GO:0008152, GO:0016758
NIL1, SM_vs_SI	HORVU3Hr1G024210	GO:0005524, GO:0006810, GO:0016021, GO:0016887, GO:0042626, GO:0055085
NIL1, SM_vs_SI	HORVU3Hr1G051040	GO:0003824
NIL1, SM_vs_SI	HORVU3Hr1G053350	GO:0005524, GO:0016020, GO:0016887
NIL1, SM_vs_SI	HORVU3Hr1G053380	GO:0005524, GO:0016020, GO:0016887
NIL1, SM_vs_SI	HORVU3Hr1G063430	GO:0006855, GO:0015238, GO:0015297, GO:0016020, GO:0055085
NIL1, SM_vs_SI	HORVU3Hr1G064470	GO:0004568, GO:0005975, GO:0006032, GO:0008061, GO:0016998
NIL1, SM_vs_SI	HORVU3Hr1G067510	GO:0003700, GO:0006355, GO:0043565
NIL1, SM_vs_SI	HORVU3Hr1G067610	GO:0005741, GO:0055085
NIL1, SM_vs_SI	HORVU3Hr1G071470	GO:0005524, GO:0016020, GO:0016887
NIL1, SM_vs_SI	HORVU3Hr1G075920	GO:0003824, GO:0009690, GO:0016491, GO:0016614, GO:0019139, GO:0050660, GO:0055114
NIL1, SM_vs_SI	HORVU3Hr1G078840	GO:0008152, GO:0016758
NIL1, SM_vs_SI	HORVU3Hr1G080100	GO:0003677, GO:0006355
NIL1, SM_vs_SI	HORVU3Hr1G080500	GO:0005506, GO:0016705, GO:0020037, GO:0055114
NIL1, SM_vs_SI	HORVU3Hr1G085760	GO:0003824, GO:0004349, GO:0004350, GO:0005737, GO:0006561, GO:0008152, GO:0016491, GO:0016620, GO:0055114
NIL1, SM_vs_SI	HORVU3Hr1G085890	GO:0005524, GO:0006810, GO:0016021, GO:0016887, GO:0042626, GO:0055085
NIL1, SM_vs_SI	HORVU3Hr1G088200	GO:0003700, GO:0006355, GO:0043565
NIL1, SM_vs_SI	HORVU3Hr1G095730	GO:0005515
NIL1, SM_vs_SI	HORVU3Hr1G096360	GO:0016747
NIL1, SM_vs_SI	HORVU3Hr1G096860	GO:0015079, GO:0016020, GO:0071805
NIL1, SM_vs_SI	HORVU3Hr1G097860	GO:0005507, GO:0016491, GO:0046274, GO:0048046, GO:0052716, GO:0055114
NIL1, SM_vs_SI	HORVU3Hr1G099530	GO:0008152, GO:0016758
NIL1, SM_vs_SI	HORVU3Hr1G104940	GO:0005515
NIL1, SM_vs_SI	HORVU3Hr1G109810	GO:0009058, GO:0016844
NIL1, SM_vs_SI	HORVU3Hr1G111160	GO:0004553, GO:0005975
NIL1, SM_vs_SI	HORVU3Hr1G112140	GO:0006950
NIL1, SM_vs_SI	HORVU3Hr1G117370	GO:0005515
NIL1, SM_vs_SI	HORVU3Hr1G002900	GO:0004672, GO:0005524, GO:0006468
NIL1, SM_vs_SI	HORVU3Hr1G003920	GO:0004672, GO:0005524, GO:0006468
NIL1, SM_vs_SI	HORVU3Hr1G006640	GO:0004672, GO:0005524, GO:0006468
NIL1, SM_vs_SI	HORVU3Hr1G007570	GO:0008168, GO:0008171, GO:0046983
NIL1, SM_vs_SI	HORVU3Hr1G010140	GO:0003677
NIL1, SM_vs_SI	HORVU3Hr1G011870	GO:0005506, GO:0016705, GO:0020037, GO:0055114
NIL1, SM_vs_SI	HORVU3Hr1G012000	GO:0004672, GO:0005524, GO:0006468
NIL1, SM_vs_SI	HORVU3Hr1G017020	GO:0004672, GO:0005524, GO:0006468
NIL1, SM_vs_SI	HORVU3Hr1G018690	GO:0004672, GO:0005524, GO:0006468, GO:0030246
NIL1, SM_vs_SI	HORVU3Hr1G019580	GO:0003872, GO:0005524, GO:0006002, GO:0006096
NIL1, SM_vs_SI	HORVU3Hr1G026330	GO:0004252, GO:0006508
NIL1, SM_vs_SI	HORVU3Hr1G033740	GO:0003700, GO:0006355, GO:0043565
NIL1, SM_vs_SI	HORVU3Hr1G056100	GO:0005506, GO:0016705, GO:0020037, GO:0055114
NIL1, SM_vs_SI	HORVU3Hr1G056110	GO:0005506, GO:0016705, GO:0020037, GO:0055114
NIL1, SM_vs_SI	HORVU3Hr1G059170	GO:0003824
NIL1, SM_vs_SI	HORVU3Hr1G059480	GO:0004553, GO:0005975
NIL1, SM_vs_SI	HORVU3Hr1G064320	GO:0005515
NIL1, SM_vs_SI	HORVU3Hr1G064680	GO:0015031, GO:0016020
NIL1, SM_vs_SI	HORVU3Hr1G065320	GO:0005524, GO:0006810, GO:0016021, GO:0042626, GO:0055085
NIL1, SM_vs_SI	HORVU3Hr1G067380	GO:0003824, GO:0043169
NIL1, SM_vs_SI	HORVU3Hr1G068700	GO:0009116
NIL1, SM_vs_SI	HORVU3Hr1G070700	GO:0004672, GO:0005515, GO:0005524, GO:0006468
NIL1, SM_vs_SI	HORVU3Hr1G077950	GO:0004252, GO:0006508
NIL1, SM_vs_SI	HORVU3Hr1G084220	GO:0004553, GO:0005975
NIL1, SM_vs_SI	HORVU3Hr1G097300	GO:0005506, GO:0016705, GO:0020037, GO:0055114
NIL1, SM_vs_SI	HORVU3Hr1G099590	GO:0004672, GO:0005524, GO:0006468
NIL1, SM_vs_SI	HORVU3Hr1G100190	GO:0008168
NIL1, SM_vs_SI	HORVU3Hr1G105920	GO:0003333, GO:0015171, GO:0016020
NIL1, SM_vs_SI	HORVU3Hr1G106140	GO:0004553, GO:0005975
NIL1, SM_vs_SI	HORVU3Hr1G108360	GO:0003824, GO:0004588, GO:0004590, GO:0006207, GO:0006221, GO:0008152, GO:0009116, GO:0044205
NIL1, SM_vs_SI	HORVU3Hr1G109350	GO:0004672, GO:0005524, GO:0006468
NIL1, SM_vs_SI	HORVU3Hr1G112030	GO:0006950
NIL1, SM_vs_SI	HORVU3Hr1G113120	GO:0042742, GO:0050832
NIL1, SM_vs_SI	HORVU3Hr1G113620	GO:0042742, GO:0050832
NIL1, SM_vs_SI	HORVU4Hr1G000700	GO:0003677, GO:0003700, GO:0006355
NIL1, SM_vs_SI	HORVU4Hr1G005440	GO:0030145, GO:0045735
NIL1, SM_vs_SI	HORVU4Hr1G007220	GO:0009055
NIL1, SM_vs_SI	HORVU4Hr1G018150	GO:0005506, GO:0006633, GO:0016491, GO:0055114
NIL1, SM_vs_SI	HORVU4Hr1G051450	GO:0000166, GO:0000287, GO:0004012, GO:0005524, GO:0015914, GO:0016021, GO:0046872
NIL1, SM_vs_SI	HORVU4Hr1G056240	GO:0004066, GO:0006529
NIL1, SM_vs_SI	HORVU4Hr1G057000	GO:0016021
NIL1, SM_vs_SI	HORVU4Hr1G057740	GO:0005515
NIL1, SM_vs_SI	HORVU4Hr1G059170	GO:0010181, GO:0016491, GO:0045892
NIL1, SM_vs_SI	HORVU4Hr1G062440	GO:0004611, GO:0004612, GO:0005524, GO:0006094, GO:0017076
NIL1, SM_vs_SI	HORVU4Hr1G063660	GO:0008152, GO:0016758
NIL1, SM_vs_SI	HORVU4Hr1G067450	GO:0005215, GO:0016020, GO:0016021, GO:0022857, GO:0022891, GO:0055085
NIL1, SM_vs_SI	HORVU4Hr1G071020	GO:0005215, GO:0016020, GO:0016021, GO:0022857, GO:0022891, GO:0055085
NIL1, SM_vs_SI	HORVU4Hr1G071360	GO:0016021
NIL1, SM_vs_SI	HORVU4Hr1G072480	GO:0009055
NIL1, SM_vs_SI	HORVU4Hr1G073840	GO:0003824, GO:0006633, GO:0008152, GO:0008610, GO:0016020, GO:0016747
NIL1, SM_vs_SI	HORVU4Hr1G076970	GO:0003677
NIL1, SM_vs_SI	HORVU4Hr1G081350	GO:0003824, GO:0008152
NIL1, SM_vs_SI	HORVU4Hr1G081590	GO:0004568, GO:0004672, GO:0005524, GO:0006032, GO:0006468, GO:0016998
NIL1, SM_vs_SI	HORVU4Hr1G085680	GO:0008168, GO:0008171, GO:0046983
NIL1, SM_vs_SI	HORVU4Hr1G086300	GO:0004553, GO:0005975
NIL1, SM_vs_SI	HORVU4Hr1G089580	GO:0008146
NIL1, SM_vs_SI	HORVU4Hr1G090860	GO:0004197, GO:0006508
NIL1, SM_vs_SI	HORVU4Hr1G000850	GO:0005515
NIL1, SM_vs_SI	HORVU4Hr1G001250	GO:0008168, GO:0008171, GO:0046983
NIL1, SM_vs_SI	HORVU4Hr1G001450	GO:0080019
NIL1, SM_vs_SI	HORVU4Hr1G002050	GO:0008152, GO:0008168, GO:0032259
NIL1, SM_vs_SI	HORVU4Hr1G009210	GO:0005215, GO:0005622, GO:0006810
NIL1, SM_vs_SI	HORVU4Hr1G017390	GO:0004190, GO:0006508
NIL1, SM_vs_SI	HORVU4Hr1G018180	GO:0005506, GO:0006633, GO:0016491, GO:0055114
NIL1, SM_vs_SI	HORVU4Hr1G057200	GO:0004672, GO:0004707, GO:0005524, GO:0006468
NIL1, SM_vs_SI	HORVU4Hr1G060370	GO:0003824, GO:0043169
NIL1, SM_vs_SI	HORVU4Hr1G071040	GO:0005737, GO:0006535, GO:0009001, GO:0016740
NIL1, SM_vs_SI	HORVU4Hr1G072360	GO:0016491, GO:0055114, GO:0071949
NIL1, SM_vs_SI	HORVU4Hr1G075070	GO:0006629, GO:0008152
NIL1, SM_vs_SI	HORVU4Hr1G077310	GO:0003677, GO:0003700, GO:0006355
NIL1, SM_vs_SI	HORVU4Hr1G079620	GO:0005506, GO:0016705, GO:0020037, GO:0055114
NIL1, SM_vs_SI	HORVU4Hr1G080110	GO:0004672, GO:0005524, GO:0006468
NIL1, SM_vs_SI	HORVU4Hr1G081940	GO:0003824, GO:0008152
NIL1, SM_vs_SI	HORVU4Hr1G083210	GO:0000162, GO:0004048, GO:0008152, GO:0016757
NIL1, SM_vs_SI	HORVU4Hr1G084810	GO:0016491, GO:0055114
NIL1, SM_vs_SI	HORVU4Hr1G090190	GO:0030145, GO:0045735
NIL1, SM_vs_SI	HORVU5Hr1G004630	GO:0009055, GO:0009772, GO:0019684, GO:0045156
NIL1, SM_vs_SI	HORVU5Hr1G010880	GO:0030145, GO:0045735
NIL1, SM_vs_SI	HORVU5Hr1G012240	GO:0004553, GO:0005975
NIL1, SM_vs_SI	HORVU5Hr1G014060	GO:0005509
NIL1, SM_vs_SI	HORVU5Hr1G023480	GO:0005516, GO:0006950
NIL1, SM_vs_SI	HORVU5Hr1G023730	GO:0006952, GO:0009607
NIL1, SM_vs_SI	HORVU5Hr1G024550	GO:0004601, GO:0005509, GO:0016020, GO:0016491, GO:0050664, GO:0055114
NIL1, SM_vs_SI	HORVU5Hr1G026120	GO:0005484, GO:0005515, GO:0006886, GO:0016020, GO:0016192
NIL1, SM_vs_SI	HORVU5Hr1G044350	GO:0003824, GO:0008152
NIL1, SM_vs_SI	HORVU5Hr1G061150	GO:0004672, GO:0005524, GO:0006468
NIL1, SM_vs_SI	HORVU5Hr1G061950	GO:0005506, GO:0016705, GO:0020037, GO:0055114
NIL1, SM_vs_SI	HORVU5Hr1G065620	GO:0016491, GO:0055114
NIL1, SM_vs_SI	HORVU5Hr1G066360	GO:0008271, GO:0008272, GO:0015116, GO:0016020, GO:0016021, GO:0055085
NIL1, SM_vs_SI	HORVU5Hr1G067490	GO:0016491, GO:0055114
NIL1, SM_vs_SI	HORVU5Hr1G076250	GO:0003993, GO:0016787, GO:0046872
NIL1, SM_vs_SI	HORVU5Hr1G077700	GO:0004672, GO:0004842, GO:0005524, GO:0006468, GO:0016567
NIL1, SM_vs_SI	HORVU5Hr1G077920	GO:0004553, GO:0005975
NIL1, SM_vs_SI	HORVU5Hr1G080090	GO:0004185, GO:0006508
NIL1, SM_vs_SI	HORVU5Hr1G081840	GO:0016787
NIL1, SM_vs_SI	HORVU5Hr1G096950	GO:0005506, GO:0016705, GO:0020037, GO:0055114
NIL1, SM_vs_SI	HORVU5Hr1G099460	GO:0003677, GO:0006355
NIL1, SM_vs_SI	HORVU5Hr1G103460	GO:0006950, GO:0009415
NIL1, SM_vs_SI	HORVU5Hr1G106010	GO:0005576
NIL1, SM_vs_SI	HORVU5Hr1G106850	GO:0005524, GO:0016020, GO:0016887
NIL1, SM_vs_SI	HORVU5Hr1G111240	GO:0004672, GO:0005524, GO:0006468
NIL1, SM_vs_SI	HORVU5Hr1G111590	GO:0003677, GO:0006355
NIL1, SM_vs_SI	HORVU5Hr1G114700	GO:0008152, GO:0016758
NIL1, SM_vs_SI	HORVU5Hr1G122250	GO:0005515
NIL1, SM_vs_SI	HORVU5Hr1G123540	GO:0004672, GO:0005524, GO:0006468
NIL1, SM_vs_SI	HORVU5Hr1G124650	GO:0005524, GO:0016020, GO:0016887
NIL1, SM_vs_SI	HORVU5Hr1G124810	GO:0004672, GO:0005524, GO:0006468
NIL1, SM_vs_SI	HORVU5Hr1G125120	GO:0003712, GO:0006355
NIL1, SM_vs_SI	HORVU5Hr1G001920	GO:0004672, GO:0005515, GO:0005524, GO:0006468
NIL1, SM_vs_SI	HORVU5Hr1G011640	GO:0004672, GO:0005524, GO:0006468
NIL1, SM_vs_SI	HORVU5Hr1G012120	GO:0004672, GO:0005524, GO:0006468, GO:0030247
NIL1, SM_vs_SI	HORVU5Hr1G018350	GO:0043531
NIL1, SM_vs_SI	HORVU5Hr1G023720	GO:0006952, GO:0009607
NIL1, SM_vs_SI	HORVU5Hr1G028460	GO:0005516
NIL1, SM_vs_SI	HORVU5Hr1G044550	GO:0004672, GO:0005509, GO:0005524, GO:0006468
NIL1, SM_vs_SI	HORVU5Hr1G044590	GO:0016021, GO:0055085
NIL1, SM_vs_SI	HORVU5Hr1G044640	GO:0016021, GO:0055085
NIL1, SM_vs_SI	HORVU5Hr1G045640	GO:0003677, GO:0006355
NIL1, SM_vs_SI	HORVU5Hr1G049470	GO:0016020
NIL1, SM_vs_SI	HORVU5Hr1G055850	GO:0005215, GO:0016020, GO:0016021, GO:0022857, GO:0022891, GO:0055085
NIL1, SM_vs_SI	HORVU5Hr1G061580	GO:0015031, GO:0016021
NIL1, SM_vs_SI	HORVU5Hr1G061930	GO:0005506, GO:0016705, GO:0020037, GO:0055114
NIL1, SM_vs_SI	HORVU5Hr1G063430	GO:0004970, GO:0016020
NIL1, SM_vs_SI	HORVU5Hr1G064020	GO:0016021
NIL1, SM_vs_SI	HORVU5Hr1G070400	GO:0005524, GO:0016020, GO:0016887
NIL1, SM_vs_SI	HORVU5Hr1G071140	GO:0016020, GO:0016760, GO:0030244
NIL1, SM_vs_SI	HORVU5Hr1G073800	GO:0003824, GO:0050662
NIL1, SM_vs_SI	HORVU5Hr1G075670	GO:0004867, GO:0009611
NIL1, SM_vs_SI	HORVU5Hr1G080860	GO:0003978, GO:0005975, GO:0006012, GO:0016857
NIL1, SM_vs_SI	HORVU5Hr1G082890	GO:0006855, GO:0015238, GO:0015297, GO:0016020, GO:0055085
NIL1, SM_vs_SI	HORVU5Hr1G084100	GO:0004672, GO:0005524, GO:0006468
NIL1, SM_vs_SI	HORVU5Hr1G084980	GO:0016747
NIL1, SM_vs_SI	HORVU5Hr1G085310	GO:0008152, GO:0016758
NIL1, SM_vs_SI	HORVU5Hr1G087880	GO:0016021, GO:0055085
NIL1, SM_vs_SI	HORVU5Hr1G093770	GO:0005515, GO:0016491, GO:0016702, GO:0046872, GO:0055114
NIL1, SM_vs_SI	HORVU5Hr1G096940	GO:0005506, GO:0016705, GO:0020037, GO:0055114
NIL1, SM_vs_SI	HORVU5Hr1G097270	GO:0004601, GO:0006979, GO:0020037, GO:0055114
NIL1, SM_vs_SI	HORVU5Hr1G099670	GO:0005622, GO:0006886
NIL1, SM_vs_SI	HORVU5Hr1G100150	GO:0005516, GO:0006950
NIL1, SM_vs_SI	HORVU5Hr1G106640	GO:0017148, GO:0030598
NIL1, SM_vs_SI	HORVU5Hr1G110170	GO:0005515, GO:0008270, GO:0046872
NIL1, SM_vs_SI	HORVU5Hr1G110180	GO:0005315, GO:0006817, GO:0016021, GO:0022857, GO:0055085
NIL1, SM_vs_SI	HORVU5Hr1G111460	GO:0005524, GO:0006810, GO:0016021, GO:0016887, GO:0042626, GO:0055085
NIL1, SM_vs_SI	HORVU5Hr1G112570	GO:0004867, GO:0009611
NIL1, SM_vs_SI	HORVU5Hr1G112610	GO:0017148, GO:0030598
NIL1, SM_vs_SI	HORVU5Hr1G118800	GO:0005515
NIL1, SM_vs_SI	HORVU5Hr1G119810	GO:0006629, GO:0008152
NIL1, SM_vs_SI	HORVU6Hr1G003620	GO:0004725, GO:0016311, GO:0016791
NIL1, SM_vs_SI	HORVU6Hr1G003940	GO:0004672, GO:0005524, GO:0006468
NIL1, SM_vs_SI	HORVU6Hr1G010740	GO:0005506, GO:0016705, GO:0020037, GO:0055114
NIL1, SM_vs_SI	HORVU6Hr1G011580	GO:0005515
NIL1, SM_vs_SI	HORVU6Hr1G020750	GO:0005515
NIL1, SM_vs_SI	HORVU6Hr1G021870	GO:0003677, GO:0003700, GO:0006355, GO:0043565
NIL1, SM_vs_SI	HORVU6Hr1G025350	GO:0004672, GO:0005524, GO:0006468, GO:0030246
NIL1, SM_vs_SI	HORVU6Hr1G026810	GO:0005515
NIL1, SM_vs_SI	HORVU6Hr1G032570	GO:0005524, GO:0005737, GO:0016787, GO:0030163
NIL1, SM_vs_SI	HORVU6Hr1G034490	GO:0004672, GO:0005524, GO:0006468
NIL1, SM_vs_SI	HORVU6Hr1G049170	GO:0005524, GO:0015986, GO:0015991, GO:0015992, GO:0016820, GO:0033178, GO:0045261, GO:0046034, GO:0046933, GO:0046961
NIL1, SM_vs_SI	HORVU6Hr1G055250	GO:0003824, GO:0008152
NIL1, SM_vs_SI	HORVU6Hr1G061450	GO:0055085
NIL1, SM_vs_SI	HORVU6Hr1G063770	GO:0008270, GO:0016491, GO:0055114
NIL1, SM_vs_SI	HORVU6Hr1G074690	GO:0004672, GO:0005524, GO:0006468
NIL1, SM_vs_SI	HORVU6Hr1G076510	GO:0004222, GO:0006508, GO:0008237, GO:0008270, GO:0031012
NIL1, SM_vs_SI	HORVU6Hr1G084010	GO:0006950, GO:0009415
NIL1, SM_vs_SI	HORVU6Hr1G084290	GO:0005215, GO:0016020, GO:0016021, GO:0022857, GO:0022891, GO:0055085
NIL1, SM_vs_SI	HORVU6Hr1G086560	GO:0003824, GO:0043169
NIL1, SM_vs_SI	HORVU6Hr1G088400	GO:0004672, GO:0005515, GO:0005524, GO:0006468
NIL1, SM_vs_SI	HORVU6Hr1G090510	GO:0008168, GO:0008171, GO:0046983
NIL1, SM_vs_SI	HORVU6Hr1G094480	GO:0004499, GO:0016491, GO:0050660, GO:0050661, GO:0055114
NIL1, SM_vs_SI	HORVU6Hr1G005400	GO:0003824
NIL1, SM_vs_SI	HORVU6Hr1G008780	GO:0006508, GO:0008234
NIL1, SM_vs_SI	HORVU6Hr1G018030	GO:0005515
NIL1, SM_vs_SI	HORVU6Hr1G018070	GO:0016020, GO:0030001, GO:0046873, GO:0055085
NIL1, SM_vs_SI	HORVU6Hr1G020210	GO:0004672, GO:0005509, GO:0005515, GO:0005524, GO:0006468, GO:0030247
NIL1, SM_vs_SI	HORVU6Hr1G024850	GO:0005506, GO:0016705, GO:0020037, GO:0055114
NIL1, SM_vs_SI	HORVU6Hr1G027360	GO:0004792
NIL1, SM_vs_SI	HORVU6Hr1G074060	GO:0003824, GO:0008152, GO:0009058, GO:0016747
NIL1, SM_vs_SI	HORVU6Hr1G088440	GO:0016491, GO:0055114
NIL1, SM_vs_SI	HORVU6Hr1G088960	GO:0005506, GO:0016705, GO:0020037, GO:0055114
NIL1, SM_vs_SI	HORVU6Hr1G088980	GO:0004672, GO:0005524, GO:0006468
NIL1, SM_vs_SI	HORVU6Hr1G090560	GO:0005515
NIL1, SM_vs_SI	HORVU6Hr1G094790	GO:0004672, GO:0005524, GO:0006468
NIL1, SM_vs_SI	HORVU7Hr1G000970	GO:0016747
NIL1, SM_vs_SI	HORVU7Hr1G002720	GO:0005515
NIL1, SM_vs_SI	HORVU7Hr1G002820	GO:0004601, GO:0006979, GO:0020037, GO:0055114
NIL1, SM_vs_SI	HORVU7Hr1G010150	GO:0016491, GO:0055114
NIL1, SM_vs_SI	HORVU7Hr1G030160	GO:0016021
NIL1, SM_vs_SI	HORVU7Hr1G033520	GO:0004672, GO:0005524, GO:0006468, GO:0030246
NIL1, SM_vs_SI	HORVU7Hr1G033530	GO:0005576
NIL1, SM_vs_SI	HORVU7Hr1G034180	GO:0008152, GO:0016758
NIL1, SM_vs_SI	HORVU7Hr1G040740	GO:0005576
NIL1, SM_vs_SI	HORVU7Hr1G043620	GO:0004672, GO:0005524, GO:0006468
NIL1, SM_vs_SI	HORVU7Hr1G044450	GO:0071705
NIL1, SM_vs_SI	HORVU7Hr1G055330	GO:0017148, GO:0030598
NIL1, SM_vs_SI	HORVU7Hr1G056530	GO:0016020
NIL1, SM_vs_SI	HORVU7Hr1G078960	GO:0004650, GO:0005975
NIL1, SM_vs_SI	HORVU7Hr1G088260	GO:0005506, GO:0005737, GO:0019310, GO:0050113, GO:0055114
NIL1, SM_vs_SI	HORVU7Hr1G089160	GO:0003824, GO:0016491, GO:0016614, GO:0050660, GO:0055114
NIL1, SM_vs_SI	HORVU7Hr1G091860	GO:0003824, GO:0006520, GO:0016831, GO:0019752, GO:0030170
NIL1, SM_vs_SI	HORVU7Hr1G092800	GO:0000162, GO:0004834, GO:0030170
NIL1, SM_vs_SI	HORVU7Hr1G103870	GO:0004089, GO:0008270, GO:0015976
NIL1, SM_vs_SI	HORVU7Hr1G106450	GO:0004672, GO:0005524, GO:0006468
NIL1, SM_vs_SI	HORVU7Hr1G108460	GO:0005515
NIL1, SM_vs_SI	HORVU7Hr1G118020	GO:0004190, GO:0006508
NIL1, SM_vs_SI	HORVU7Hr1G122470	GO:0008146
NIL1, SM_vs_SI	HORVU7Hr1G001190	GO:0005515
NIL1, SM_vs_SI	HORVU7Hr1G003170	GO:0009790
NIL1, SM_vs_SI	HORVU7Hr1G011810	GO:0003677
NIL1, SM_vs_SI	HORVU7Hr1G019390	GO:0004672, GO:0005524, GO:0006468, GO:0030246
NIL1, SM_vs_SI	HORVU7Hr1G020270	GO:0080019
NIL1, SM_vs_SI	HORVU7Hr1G023030	GO:0008152, GO:0016758
NIL1, SM_vs_SI	HORVU7Hr1G024350	GO:0003824, GO:0008152
NIL1, SM_vs_SI	HORVU7Hr1G031650	GO:0005215, GO:0016020, GO:0016021, GO:0022857, GO:0022891, GO:0055085
NIL1, SM_vs_SI	HORVU7Hr1G033620	GO:0005576
NIL1, SM_vs_SI	HORVU7Hr1G036070	GO:0003824, GO:0010181, GO:0016491, GO:0055114
NIL1, SM_vs_SI	HORVU7Hr1G037510	GO:0009055, GO:0015035, GO:0035556, GO:0045454
NIL1, SM_vs_SI	HORVU7Hr1G040460	GO:0004739, GO:0006086, GO:0008152, GO:0016624, GO:0043231
NIL1, SM_vs_SI	HORVU7Hr1G047080	GO:0006855, GO:0015238, GO:0015297, GO:0016020, GO:0055085
NIL1, SM_vs_SI	HORVU7Hr1G049580	GO:0004672, GO:0005509, GO:0005515, GO:0005524, GO:0006468, GO:0030247
NIL1, SM_vs_SI	HORVU7Hr1G057100	GO:0005506, GO:0016705, GO:0020037, GO:0055114
NIL1, SM_vs_SI	HORVU7Hr1G057660	GO:0005506, GO:0016705, GO:0020037, GO:0055114
NIL1, SM_vs_SI	HORVU7Hr1G073100	GO:0005488
NIL1, SM_vs_SI	HORVU7Hr1G075170	GO:0016491, GO:0055114
NIL1, SM_vs_SI	HORVU7Hr1G083550	GO:0004601, GO:0006979, GO:0020037, GO:0055114
NIL1, SM_vs_SI	HORVU7Hr1G083910	GO:0005515
NIL1, SM_vs_SI	HORVU7Hr1G084920	GO:0004553, GO:0005975
NIL1, SM_vs_SI	HORVU7Hr1G085450	GO:0016787
NIL1, SM_vs_SI	HORVU7Hr1G089300	GO:0004601, GO:0006979, GO:0020037, GO:0055114
NIL1, SM_vs_SI	HORVU7Hr1G091100	GO:0004553, GO:0005975
NIL1, SM_vs_SI	HORVU7Hr1G092510	GO:0005524, GO:0016020, GO:0016887
NIL1, SM_vs_SI	HORVU7Hr1G092530	GO:0004143, GO:0007205
NIL1, SM_vs_SI	HORVU7Hr1G099340	GO:0004672, GO:0005524, GO:0006468
NIL1, SM_vs_SI	HORVU7Hr1G101310	GO:0005515, GO:0008289
NIL1, SM_vs_SI	HORVU7Hr1G101590	GO:0005506, GO:0016705, GO:0020037, GO:0055114
NIL1, SM_vs_SI	HORVU7Hr1G106710	GO:0003333, GO:0015171, GO:0016020
NIL1, SM_vs_SI	HORVU7Hr1G108490	GO:0004672, GO:0005515, GO:0005524, GO:0006468
NIL1, SM_vs_SI	HORVU7Hr1G108530	GO:0004601, GO:0006979, GO:0020037, GO:0055114
NIL1, SM_vs_SI	HORVU7Hr1G112910	GO:0004672, GO:0005524, GO:0006468
NIL1, SM_vs_SI	HORVU7Hr1G113850	GO:0003700, GO:0006355, GO:0043565
NIL1, SM_vs_SI	HORVU7Hr1G114660	GO:0003824, GO:0004425, GO:0006568, GO:0008152
NIL1, SM_vs_SI	HORVU7Hr1G116310	GO:0005506, GO:0016705, GO:0020037, GO:0055114
NIL1, SM_vs_SI	HORVU7Hr1G116400	GO:0005515
NIL1, SM_vs_SI	HORVU7Hr1G118270	GO:0004672, GO:0005524, GO:0006468
NIL1, SM_vs_SI	HORVU0Hr1G000780	GO:0004867, GO:0005576
NIL1, SM_vs_SI	HORVU0Hr1G001430	GO:0003700, GO:0006355, GO:0043565
NIL1, SM_vs_SI	HORVU0Hr1G003890	GO:0003824, GO:0008152, GO:0016671, GO:0019419, GO:0045454, GO:0055114
NIL1, SM_vs_SI	HORVU0Hr1G012940	GO:0008270, GO:0016491, GO:0055114
NIL1, SM_vs_SI	HORVU0Hr1G019300	GO:0005515
NIL1, SM_vs_SI	HORVU0Hr1G027130	GO:0005525, GO:0005622, GO:0007264, GO:0015031
NIL1, SM_vs_SI	HORVU0Hr1G000760	GO:0004867, GO:0005576
NIL1, SM_vs_SI	HORVU0Hr1G000840	GO:0004867, GO:0005576
NIL1, SM_vs_SI	HORVU0Hr1G011720	GO:0006952, GO:0009607
NIL1, SM_vs_SI	HORVU0Hr1G014300	GO:0046983
NIL1, SM_vs_SI	HORVU0Hr1G016310	GO:0004568, GO:0006032, GO:0016998
NIL1, SM_vs_SI	HORVU0Hr1G016660	GO:0004672, GO:0005524, GO:0006468
NIL1, SM_vs_SI	HORVU0Hr1G031690	GO:0016491, GO:0055114
NIL1, SM_vs_SI	HORVU0Hr1G039970	GO:0004672, GO:0005515, GO:0005524, GO:0006468
NIL2, RI_vs_SI	HORVU1Hr1G049270	GO:0005515
NIL2, RI_vs_SI	HORVU1Hr1G067730	GO:0004553, GO:0005975, GO:0030674, GO:0051015
NIL2, RI_vs_SI	HORVU1Hr1G068020	GO:0008152, GO:0016491, GO:0016620, GO:0055114
NIL2, RI_vs_SI	HORVU1Hr1G086180	GO:0005515
NIL2, RI_vs_SI	HORVU1Hr1G086590	GO:0005089
NIL2, RI_vs_SI	HORVU1Hr1G089380	GO:0004252, GO:0006508
NIL2, RI_vs_SI	HORVU1Hr1G091370	GO:0000786, GO:0003677, GO:0046982
NIL2, RI_vs_SI	HORVU1Hr1G091650	GO:0000228, GO:0005515
NIL2, RI_vs_SI	HORVU1Hr1G092240	GO:0004553, GO:0005975
NIL2, RI_vs_SI	HORVU1Hr1G092290	GO:0004672, GO:0005524, GO:0006468
NIL2, RI_vs_SI	HORVU1Hr1G092300	GO:0004672, GO:0005524, GO:0006468
NIL2, RI_vs_SI	HORVU1Hr1G092680	GO:0003824, GO:0016491, GO:0016614, GO:0050660, GO:0055114
NIL2, RI_vs_SI	HORVU1Hr1G013970	GO:0005737, GO:0006629, GO:0016021, GO:0016627
NIL2, RI_vs_SI	HORVU1Hr1G015720	GO:0003677, GO:0005634
NIL2, RI_vs_SI	HORVU1Hr1G039820	GO:0005506, GO:0006633, GO:0016491, GO:0055114
NIL2, RI_vs_SI	HORVU1Hr1G049070	GO:0005515
NIL2, RI_vs_SI	HORVU1Hr1G049190	GO:0005515
NIL2, RI_vs_SI	HORVU1Hr1G049210	GO:0005515
NIL2, RI_vs_SI	HORVU1Hr1G055970	GO:0000166, GO:0003676
NIL2, RI_vs_SI	HORVU1Hr1G058070	GO:0005524
NIL2, RI_vs_SI	HORVU1Hr1G058490	GO:0000786, GO:0003677, GO:0046982
NIL2, RI_vs_SI	HORVU1Hr1G058500	GO:0000786, GO:0003677, GO:0046982
NIL2, RI_vs_SI	HORVU1Hr1G061090	GO:0005506, GO:0016705, GO:0020037, GO:0055114
NIL2, RI_vs_SI	HORVU1Hr1G081710	GO:0005506, GO:0016705, GO:0020037, GO:0055114
NIL2, RI_vs_SI	HORVU1Hr1G092670	GO:0009269
NIL2, RI_vs_SI	HORVU2Hr1G021730	GO:0003723, GO:0005488
NIL2, RI_vs_SI	HORVU2Hr1G044360	GO:0004601, GO:0006979, GO:0020037, GO:0055114
NIL2, RI_vs_SI	HORVU2Hr1G071270	GO:0003677, GO:0003700, GO:0006355
NIL2, RI_vs_SI	HORVU2Hr1G107970	GO:0043531
NIL2, RI_vs_SI	HORVU2Hr1G108070	GO:0016757
NIL2, RI_vs_SI	HORVU2Hr1G109430	GO:0016747
NIL2, RI_vs_SI	HORVU2Hr1G109590	GO:0016747
NIL2, RI_vs_SI	HORVU2Hr1G110470	GO:0000786, GO:0003677, GO:0005634, GO:0046982
NIL2, RI_vs_SI	HORVU2Hr1G115980	GO:0005515, GO:0016491, GO:0016702, GO:0046872, GO:0055114
NIL2, RI_vs_SI	HORVU2Hr1G121170	GO:0005506, GO:0016705, GO:0020037, GO:0055114
NIL2, RI_vs_SI	HORVU2Hr1G000430	GO:0005506, GO:0016705, GO:0020037, GO:0055114
NIL2, RI_vs_SI	HORVU2Hr1G002010	GO:0004601, GO:0006979, GO:0020037, GO:0055114
NIL2, RI_vs_SI	HORVU2Hr1G018520	GO:0004601, GO:0006979, GO:0020037, GO:0055114
NIL2, RI_vs_SI	HORVU2Hr1G018570	GO:0004601, GO:0006979, GO:0020037, GO:0055114
NIL2, RI_vs_SI	HORVU2Hr1G018620	GO:0003824
NIL2, RI_vs_SI	HORVU2Hr1G019500	GO:0006950
NIL2, RI_vs_SI	HORVU2Hr1G033610	GO:0003824, GO:0050662
NIL2, RI_vs_SI	HORVU2Hr1G085270	GO:0004568, GO:0005975, GO:0006032, GO:0008061, GO:0016998
NIL2, RI_vs_SI	HORVU2Hr1G087260	GO:0003677, GO:0006355
NIL2, RI_vs_SI	HORVU2Hr1G087540	GO:0004672, GO:0005515, GO:0005524, GO:0006468
NIL2, RI_vs_SI	HORVU2Hr1G092030	GO:0003677, GO:0006355
NIL2, RI_vs_SI	HORVU2Hr1G107100	GO:0003743, GO:0006413
NIL2, RI_vs_SI	HORVU2Hr1G109840	GO:0005515
NIL2, RI_vs_SI	HORVU3Hr1G023400	GO:0008152, GO:0016758
NIL2, RI_vs_SI	HORVU3Hr1G055740	GO:0016021, GO:0055085
NIL2, RI_vs_SI	HORVU3Hr1G068900	GO:0003677, GO:0003700, GO:0005634, GO:0006355, GO:0046983
NIL2, RI_vs_SI	HORVU3Hr1G074920	GO:0004601, GO:0006979, GO:0020037, GO:0055114
NIL2, RI_vs_SI	HORVU3Hr1G088050	GO:0008168
NIL2, RI_vs_SI	HORVU3Hr1G009240	GO:0008270
NIL2, RI_vs_SI	HORVU3Hr1G016160	GO:0000105, GO:0003824, GO:0008152
NIL2, RI_vs_SI	HORVU3Hr1G065420	GO:0008152, GO:0016758
NIL2, RI_vs_SI	HORVU3Hr1G091320	GO:0006631, GO:0016491, GO:0045300, GO:0055114
NIL2, RI_vs_SI	HORVU4Hr1G008610	GO:0000155, GO:0005515, GO:0006355, GO:0007165, GO:0009584, GO:0009585, GO:0009881, GO:0017006, GO:0018298, GO:0042803
NIL2, RI_vs_SI	HORVU4Hr1G057740	GO:0005515
NIL2, RI_vs_SI	HORVU4Hr1G065200	GO:0008168
NIL2, RI_vs_SI	HORVU4Hr1G066860	GO:0003824, GO:0004356, GO:0006542, GO:0006807
NIL2, RI_vs_SI	HORVU4Hr1G068690	GO:0003333
NIL2, RI_vs_SI	HORVU4Hr1G009190	GO:0005215, GO:0005622, GO:0006810
NIL2, RI_vs_SI	HORVU4Hr1G010160	GO:0004185, GO:0006508
NIL2, RI_vs_SI	HORVU4Hr1G010250	GO:0004185, GO:0006508
NIL2, RI_vs_SI	HORVU4Hr1G010880	GO:0016620, GO:0055114
NIL2, RI_vs_SI	HORVU4Hr1G011430	GO:0016773
NIL2, RI_vs_SI	HORVU4Hr1G066230	GO:0005506, GO:0016705, GO:0020037, GO:0055114
NIL2, RI_vs_SI	HORVU4Hr1G072360	GO:0016491, GO:0055114, GO:0071949
NIL2, RI_vs_SI	HORVU4Hr1G074620	GO:0005507, GO:0008131, GO:0009308, GO:0048038, GO:0055114
NIL2, RI_vs_SI	HORVU5Hr1G010880	GO:0030145, GO:0045735
NIL2, RI_vs_SI	HORVU5Hr1G020920	GO:0016491, GO:0055114
NIL2, RI_vs_SI	HORVU5Hr1G024550	GO:0004601, GO:0005509, GO:0016020, GO:0016491, GO:0050664, GO:0055114
NIL2, RI_vs_SI	HORVU5Hr1G041660	GO:0004672, GO:0005524, GO:0006468
NIL2, RI_vs_SI	HORVU5Hr1G012120	GO:0004672, GO:0005524, GO:0006468, GO:0030247
NIL2, RI_vs_SI	HORVU5Hr1G065420	GO:0003700, GO:0006355, GO:0043565
NIL2, RI_vs_SI	HORVU5Hr1G084230	GO:0005215, GO:0006810, GO:0016020
NIL2, RI_vs_SI	HORVU5Hr1G089050	GO:0016747
NIL2, RI_vs_SI	HORVU5Hr1G124820	GO:0080019
NIL2, RI_vs_SI	HORVU6Hr1G003270	GO:0008152, GO:0016758
NIL2, RI_vs_SI	HORVU6Hr1G005220	GO:0005524, GO:0005737, GO:0006457, GO:0042026
NIL2, RI_vs_SI	HORVU6Hr1G022420	GO:0005515
NIL2, RI_vs_SI	HORVU6Hr1G026810	GO:0005515
NIL2, RI_vs_SI	HORVU6Hr1G055000	GO:0003824, GO:0008152, GO:0009058, GO:0016747
NIL2, RI_vs_SI	HORVU6Hr1G061270	GO:0004030, GO:0006081, GO:0008152, GO:0016491, GO:0016620, GO:0055114
NIL2, RI_vs_SI	HORVU6Hr1G077860	GO:0008152, GO:0016758
NIL2, RI_vs_SI	HORVU6Hr1G084010	GO:0006950, GO:0009415
NIL2, RI_vs_SI	HORVU6Hr1G087220	GO:0008270, GO:0016491, GO:0055114
NIL2, RI_vs_SI	HORVU6Hr1G093470	GO:0003677, GO:0043531
NIL2, RI_vs_SI	HORVU6Hr1G095000	GO:0043531
NIL2, RI_vs_SI	HORVU6Hr1G011890	GO:0003723, GO:0005488
NIL2, RI_vs_SI	HORVU6Hr1G089460	GO:0003824, GO:0050662
NIL2, RI_vs_SI	HORVU6Hr1G090560	GO:0005515
NIL2, RI_vs_SI	HORVU6Hr1G095330	GO:0005484, GO:0005515, GO:0006886, GO:0016020, GO:0016192
NIL2, RI_vs_SI	HORVU7Hr1G010150	GO:0016491, GO:0055114
NIL2, RI_vs_SI	HORVU7Hr1G025200	GO:0000786, GO:0003677, GO:0046982
NIL2, RI_vs_SI	HORVU7Hr1G025800	GO:0004185, GO:0006508
NIL2, RI_vs_SI	HORVU7Hr1G034640	GO:0000045, GO:0005737
NIL2, RI_vs_SI	HORVU7Hr1G101710	GO:0008152, GO:0016758
NIL2, RI_vs_SI	HORVU7Hr1G108210	GO:0004601, GO:0006979, GO:0020037, GO:0055114
NIL2, RI_vs_SI	HORVU7Hr1G024940	GO:0004252, GO:0006508
NIL2, RI_vs_SI	HORVU7Hr1G075170	GO:0016491, GO:0055114
NIL2, RI_vs_SI	HORVU7Hr1G093630	GO:0005506, GO:0016705, GO:0020037, GO:0055114
NIL2, RI_vs_SI	HORVU7Hr1G108810	GO:0005488
NIL2, RI_vs_SI	HORVU0Hr1G012940	GO:0008270, GO:0016491, GO:0055114
NIL2, RI_vs_SI	HORVU0Hr1G040020	GO:0016491, GO:0055114
NIL2, RI_vs_SI	HORVU0Hr1G008950	GO:0003824, GO:0004084, GO:0008152, GO:0009081
NIL2, RM_vs_RI	HORVU1Hr1G002590	GO:0004672, GO:0005524, GO:0006468
NIL2, RM_vs_RI	HORVU1Hr1G007480	GO:0004867, GO:0005576
NIL2, RM_vs_RI	HORVU1Hr1G007910	GO:0006855, GO:0015238, GO:0015297, GO:0016020, GO:0055085
NIL2, RM_vs_RI	HORVU1Hr1G009250	GO:0004672, GO:0005524, GO:0006468, GO:0030246
NIL2, RM_vs_RI	HORVU1Hr1G011990	GO:0004867, GO:0009611
NIL2, RM_vs_RI	HORVU1Hr1G012140	GO:0006629, GO:0008152
NIL2, RM_vs_RI	HORVU1Hr1G012680	GO:0008152, GO:0016758
NIL2, RM_vs_RI	HORVU1Hr1G015090	GO:0003824, GO:0006520, GO:0008483, GO:0009058, GO:0030170
NIL2, RM_vs_RI	HORVU1Hr1G019500	GO:0000287, GO:0005986, GO:0016791, GO:0050307
NIL2, RM_vs_RI	HORVU1Hr1G019740	GO:0005507, GO:0016491, GO:0046274, GO:0048046, GO:0052716, GO:0055114
NIL2, RM_vs_RI	HORVU1Hr1G021140	GO:0005515
NIL2, RM_vs_RI	HORVU1Hr1G021150	GO:0005515
NIL2, RM_vs_RI	HORVU1Hr1G021160	GO:0005515
NIL2, RM_vs_RI	HORVU1Hr1G021760	GO:0005515
NIL2, RM_vs_RI	HORVU1Hr1G022430	GO:0004177, GO:0005622, GO:0006508
NIL2, RM_vs_RI	HORVU1Hr1G027700	GO:0003700, GO:0006355, GO:0043565
NIL2, RM_vs_RI	HORVU1Hr1G030060	GO:0016021, GO:0055085
NIL2, RM_vs_RI	HORVU1Hr1G045690	GO:0016747
NIL2, RM_vs_RI	HORVU1Hr1G048430	GO:0003824, GO:0004555, GO:0005991
NIL2, RM_vs_RI	HORVU1Hr1G049270	GO:0005515
NIL2, RM_vs_RI	HORVU1Hr1G052430	GO:0004568, GO:0005975, GO:0006032, GO:0016998
NIL2, RM_vs_RI	HORVU1Hr1G054470	GO:0008168
NIL2, RM_vs_RI	HORVU1Hr1G055710	GO:0003677, GO:0003700, GO:0006355
NIL2, RM_vs_RI	HORVU1Hr1G057680	GO:0004553, GO:0005975
NIL2, RM_vs_RI	HORVU1Hr1G061160	GO:0003824, GO:0005524, GO:0006090, GO:0016301, GO:0016310, GO:0016772, GO:0050242
NIL2, RM_vs_RI	HORVU1Hr1G065630	GO:0004867, GO:0005576
NIL2, RM_vs_RI	HORVU1Hr1G065660	GO:0004867, GO:0005576
NIL2, RM_vs_RI	HORVU1Hr1G067730	GO:0004553, GO:0005975, GO:0030674, GO:0051015
NIL2, RM_vs_RI	HORVU1Hr1G068020	GO:0008152, GO:0016491, GO:0016620, GO:0055114
NIL2, RM_vs_RI	HORVU1Hr1G070580	GO:0004672, GO:0005515, GO:0005524, GO:0006468
NIL2, RM_vs_RI	HORVU1Hr1G075640	GO:0005524, GO:0016887
NIL2, RM_vs_RI	HORVU1Hr1G080680	GO:0005506, GO:0016705, GO:0020037, GO:0055114
NIL2, RM_vs_RI	HORVU1Hr1G081300	GO:0003700, GO:0005634, GO:0006355, GO:0043565
NIL2, RM_vs_RI	HORVU1Hr1G090870	GO:0016491, GO:0055114
NIL2, RM_vs_RI	HORVU1Hr1G092240	GO:0004553, GO:0005975
NIL2, RM_vs_RI	HORVU1Hr1G092300	GO:0004672, GO:0005524, GO:0006468
NIL2, RM_vs_RI	HORVU1Hr1G092440	GO:0005524
NIL2, RM_vs_RI	HORVU1Hr1G092680	GO:0003824, GO:0016491, GO:0016614, GO:0050660, GO:0055114
NIL2, RM_vs_RI	HORVU1Hr1G093480	GO:0003824, GO:0004834, GO:0006568, GO:0008152
NIL2, RM_vs_RI	HORVU1Hr1G000810	GO:0004553, GO:0005975
NIL2, RM_vs_RI	HORVU1Hr1G001660	GO:0004672, GO:0005524, GO:0006468
NIL2, RM_vs_RI	HORVU1Hr1G002600	GO:0004672, GO:0005524, GO:0006468
NIL2, RM_vs_RI	HORVU1Hr1G002890	GO:0016747
NIL2, RM_vs_RI	HORVU1Hr1G004150	GO:0004867, GO:0009611
NIL2, RM_vs_RI	HORVU1Hr1G005180	GO:0043531
NIL2, RM_vs_RI	HORVU1Hr1G013480	GO:0005215, GO:0016020, GO:0016021, GO:0022857, GO:0022891, GO:0055085
NIL2, RM_vs_RI	HORVU1Hr1G015210	GO:0004672, GO:0005515, GO:0005524, GO:0006468
NIL2, RM_vs_RI	HORVU1Hr1G020410	GO:0016491, GO:0055114
NIL2, RM_vs_RI	HORVU1Hr1G025090	GO:0003735, GO:0006412, GO:0015935
NIL2, RM_vs_RI	HORVU1Hr1G026520	GO:0016747
NIL2, RM_vs_RI	HORVU1Hr1G028030	GO:0004470, GO:0004471, GO:0006108, GO:0051287, GO:0055114
NIL2, RM_vs_RI	HORVU1Hr1G033110	GO:0007034
NIL2, RM_vs_RI	HORVU1Hr1G047030	GO:0005506, GO:0016705, GO:0020037, GO:0055114
NIL2, RM_vs_RI	HORVU1Hr1G049070	GO:0005515
NIL2, RM_vs_RI	HORVU1Hr1G049280	GO:0005515
NIL2, RM_vs_RI	HORVU1Hr1G054260	GO:0046983
NIL2, RM_vs_RI	HORVU1Hr1G056210	GO:0016491, GO:0055114
NIL2, RM_vs_RI	HORVU1Hr1G057220	GO:0005506, GO:0016705, GO:0020037, GO:0055114
NIL2, RM_vs_RI	HORVU1Hr1G058070	GO:0005524
NIL2, RM_vs_RI	HORVU1Hr1G062030	GO:0004568, GO:0005975, GO:0006032, GO:0008061, GO:0016998
NIL2, RM_vs_RI	HORVU1Hr1G063390	GO:0005524
NIL2, RM_vs_RI	HORVU1Hr1G065150	GO:0004867, GO:0005576
NIL2, RM_vs_RI	HORVU1Hr1G065600	GO:0004867, GO:0005576
NIL2, RM_vs_RI	HORVU1Hr1G067550	GO:0000166, GO:0005388, GO:0005516, GO:0005524, GO:0016020, GO:0016021, GO:0046872, GO:0070588
NIL2, RM_vs_RI	HORVU1Hr1G069800	GO:0006869, GO:0008289
NIL2, RM_vs_RI	HORVU1Hr1G074310	GO:0004672, GO:0005524, GO:0006468
NIL2, RM_vs_RI	HORVU1Hr1G074330	GO:0005975, GO:0042132, GO:0042578
NIL2, RM_vs_RI	HORVU1Hr1G075110	GO:0000287, GO:0004427, GO:0005737, GO:0006796
NIL2, RM_vs_RI	HORVU1Hr1G075620	GO:0005524, GO:0016887
NIL2, RM_vs_RI	HORVU1Hr1G075660	GO:0000287, GO:0004427, GO:0005737, GO:0006796
NIL2, RM_vs_RI	HORVU1Hr1G076730	GO:0016491, GO:0055114
NIL2, RM_vs_RI	HORVU1Hr1G079150	GO:0003824, GO:0004630, GO:0005509, GO:0005515, GO:0016020, GO:0046470
NIL2, RM_vs_RI	HORVU1Hr1G080850	GO:0006855, GO:0015238, GO:0015297, GO:0016020, GO:0055085
NIL2, RM_vs_RI	HORVU1Hr1G081710	GO:0005506, GO:0016705, GO:0020037, GO:0055114
NIL2, RM_vs_RI	HORVU1Hr1G086050	GO:0005515, GO:0043531
NIL2, RM_vs_RI	HORVU1Hr1G088840	GO:0006629
NIL2, RM_vs_RI	HORVU1Hr1G091130	GO:0004499, GO:0016491, GO:0050660, GO:0050661, GO:0055114
NIL2, RM_vs_RI	HORVU1Hr1G092250	GO:0004672, GO:0005524, GO:0006468
NIL2, RM_vs_RI	HORVU1Hr1G092310	GO:0004553, GO:0005975
NIL2, RM_vs_RI	HORVU1Hr1G092640	GO:0016021, GO:0055085
NIL2, RM_vs_RI	HORVU1Hr1G093950	GO:0004672, GO:0005524, GO:0006468, GO:0030246
NIL2, RM_vs_RI	HORVU2Hr1G000280	GO:0004124, GO:0006535
NIL2, RM_vs_RI	HORVU2Hr1G004510	GO:0005506, GO:0016705, GO:0020037, GO:0055114
NIL2, RM_vs_RI	HORVU2Hr1G004530	GO:0005506, GO:0016705, GO:0020037, GO:0055114
NIL2, RM_vs_RI	HORVU2Hr1G004550	GO:0005506, GO:0016705, GO:0020037, GO:0055114
NIL2, RM_vs_RI	HORVU2Hr1G004600	GO:0005506, GO:0016705, GO:0020037, GO:0055114
NIL2, RM_vs_RI	HORVU2Hr1G007570	GO:0008152, GO:0008168
NIL2, RM_vs_RI	HORVU2Hr1G029560	GO:0008152, GO:0016758
NIL2, RM_vs_RI	HORVU2Hr1G034370	GO:0004672, GO:0005515, GO:0005524, GO:0006468
NIL2, RM_vs_RI	HORVU2Hr1G036570	GO:0005215, GO:0016020, GO:0016021, GO:0022857, GO:0022891, GO:0055085
NIL2, RM_vs_RI	HORVU2Hr1G036800	GO:0008299
NIL2, RM_vs_RI	HORVU2Hr1G041080	GO:0005215, GO:0016020, GO:0016021, GO:0022857, GO:0022891, GO:0055085
NIL2, RM_vs_RI	HORVU2Hr1G043240	GO:0009772, GO:0019684, GO:0045156
NIL2, RM_vs_RI	HORVU2Hr1G044450	GO:0004553, GO:0005975
NIL2, RM_vs_RI	HORVU2Hr1G044520	GO:0004672, GO:0005524, GO:0006468
NIL2, RM_vs_RI	HORVU2Hr1G044590	GO:0004672, GO:0005524, GO:0006468
NIL2, RM_vs_RI	HORVU2Hr1G044870	GO:0004672, GO:0005524, GO:0006468
NIL2, RM_vs_RI	HORVU2Hr1G064160	GO:0016021, GO:0022857, GO:0055085
NIL2, RM_vs_RI	HORVU2Hr1G065120	GO:0003824, GO:0008152, GO:0042819, GO:0042823
NIL2, RM_vs_RI	HORVU2Hr1G067350	GO:0000145, GO:0006887
NIL2, RM_vs_RI	HORVU2Hr1G068010	GO:0016491, GO:0055114
NIL2, RM_vs_RI	HORVU2Hr1G068090	GO:0006855, GO:0015238, GO:0015297, GO:0016020, GO:0055085
NIL2, RM_vs_RI	HORVU2Hr1G069650	GO:0006397, GO:0009507
NIL2, RM_vs_RI	HORVU2Hr1G077220	GO:0003824, GO:0010181, GO:0016491, GO:0055114
NIL2, RM_vs_RI	HORVU2Hr1G077670	GO:0005515, GO:0006355, GO:0008270, GO:0042393
NIL2, RM_vs_RI	HORVU2Hr1G077990	GO:0005515
NIL2, RM_vs_RI	HORVU2Hr1G079960	GO:0003840, GO:0006749
NIL2, RM_vs_RI	HORVU2Hr1G080140	GO:0003824, GO:0005975, GO:0016853, GO:0019318, GO:0030246
NIL2, RM_vs_RI	HORVU2Hr1G083570	GO:0005506, GO:0016705, GO:0020037, GO:0055114
NIL2, RM_vs_RI	HORVU2Hr1G084210	GO:0005515
NIL2, RM_vs_RI	HORVU2Hr1G088410	GO:0008519, GO:0015696, GO:0016020
NIL2, RM_vs_RI	HORVU2Hr1G090170	GO:0008152, GO:0016758
NIL2, RM_vs_RI	HORVU2Hr1G090310	GO:0055085
NIL2, RM_vs_RI	HORVU2Hr1G092880	GO:0055085
NIL2, RM_vs_RI	HORVU2Hr1G098390	GO:0004672, GO:0005524, GO:0006468
NIL2, RM_vs_RI	HORVU2Hr1G103150	GO:0004857
NIL2, RM_vs_RI	HORVU2Hr1G112070	GO:0005506, GO:0016705, GO:0020037, GO:0055114
NIL2, RM_vs_RI	HORVU2Hr1G118050	GO:0030001, GO:0046872
NIL2, RM_vs_RI	HORVU2Hr1G118780	GO:0006952, GO:0016021
NIL2, RM_vs_RI	HORVU2Hr1G120150	GO:0003824, GO:0008152
NIL2, RM_vs_RI	HORVU2Hr1G121170	GO:0005506, GO:0016705, GO:0020037, GO:0055114
NIL2, RM_vs_RI	HORVU2Hr1G121820	GO:0009055, GO:0009772, GO:0019684, GO:0045156
NIL2, RM_vs_RI	HORVU2Hr1G126150	GO:0003824, GO:0008152, GO:0008661, GO:0016114
NIL2, RM_vs_RI	HORVU2Hr1G002750	GO:0004672, GO:0005524, GO:0006468
NIL2, RM_vs_RI	HORVU2Hr1G004280	GO:0016491, GO:0055114
NIL2, RM_vs_RI	HORVU2Hr1G004640	GO:0005506, GO:0016705, GO:0020037, GO:0055114
NIL2, RM_vs_RI	HORVU2Hr1G006100	GO:0004672, GO:0005524, GO:0006468, GO:0030246
NIL2, RM_vs_RI	HORVU2Hr1G016720	GO:0004672, GO:0005524, GO:0006468
NIL2, RM_vs_RI	HORVU2Hr1G018470	GO:0004601, GO:0006979, GO:0020037, GO:0055114
NIL2, RM_vs_RI	HORVU2Hr1G018570	GO:0004601, GO:0006979, GO:0020037, GO:0055114
NIL2, RM_vs_RI	HORVU2Hr1G022080	GO:0005506, GO:0016705, GO:0020037, GO:0055114
NIL2, RM_vs_RI	HORVU2Hr1G025580	GO:0005515
NIL2, RM_vs_RI	HORVU2Hr1G027470	GO:0005506, GO:0016705, GO:0020037, GO:0055114
NIL2, RM_vs_RI	HORVU2Hr1G027680	GO:0008152, GO:0016787
NIL2, RM_vs_RI	HORVU2Hr1G033610	GO:0003824, GO:0050662
NIL2, RM_vs_RI	HORVU2Hr1G037750	GO:0004672, GO:0005524, GO:0006468
NIL2, RM_vs_RI	HORVU2Hr1G039670	GO:0005515, GO:0007165
NIL2, RM_vs_RI	HORVU2Hr1G042350	GO:0016020, GO:0016760, GO:0030244
NIL2, RM_vs_RI	HORVU2Hr1G043890	GO:0004553, GO:0005975
NIL2, RM_vs_RI	HORVU2Hr1G043900	GO:0004553, GO:0005975
NIL2, RM_vs_RI	HORVU2Hr1G044460	GO:0004553, GO:0005975
NIL2, RM_vs_RI	HORVU2Hr1G044640	GO:0004672, GO:0005524, GO:0006468
NIL2, RM_vs_RI	HORVU2Hr1G044650	GO:0004672, GO:0005524, GO:0006468
NIL2, RM_vs_RI	HORVU2Hr1G044890	GO:0004672, GO:0005524, GO:0006468
NIL2, RM_vs_RI	HORVU2Hr1G046180	GO:0005524
NIL2, RM_vs_RI	HORVU2Hr1G063690	GO:0006855, GO:0015238, GO:0015297, GO:0016020, GO:0055085
NIL2, RM_vs_RI	HORVU2Hr1G068140	GO:0006855, GO:0015238, GO:0015297, GO:0016020, GO:0055085
NIL2, RM_vs_RI	HORVU2Hr1G070570	GO:0009055, GO:0009772, GO:0019684, GO:0045156
NIL2, RM_vs_RI	HORVU2Hr1G075010	GO:0004514, GO:0004516, GO:0009435, GO:0019358
NIL2, RM_vs_RI	HORVU2Hr1G076060	GO:0003333, GO:0006865, GO:0015171, GO:0016020, GO:0016021, GO:0055085
NIL2, RM_vs_RI	HORVU2Hr1G085270	GO:0004568, GO:0005975, GO:0006032, GO:0008061, GO:0016998
NIL2, RM_vs_RI	HORVU2Hr1G088420	GO:0008519, GO:0015696, GO:0016020
NIL2, RM_vs_RI	HORVU2Hr1G090070	GO:0005509, GO:0009523, GO:0009654, GO:0015979, GO:0019898
NIL2, RM_vs_RI	HORVU2Hr1G090280	GO:0055085
NIL2, RM_vs_RI	HORVU2Hr1G093030	GO:0006520, GO:0016491, GO:0055114
NIL2, RM_vs_RI	HORVU2Hr1G094230	GO:0003824, GO:0009058, GO:0030170
NIL2, RM_vs_RI	HORVU2Hr1G095460	GO:0005515
NIL2, RM_vs_RI	HORVU2Hr1G096510	GO:0016491, GO:0055114
NIL2, RM_vs_RI	HORVU2Hr1G096890	GO:0008152, GO:0016758
NIL2, RM_vs_RI	HORVU2Hr1G107100	GO:0003743, GO:0006413
NIL2, RM_vs_RI	HORVU2Hr1G109330	GO:0003700, GO:0006355, GO:0043565
NIL2, RM_vs_RI	HORVU2Hr1G113460	GO:0006508, GO:0008234
NIL2, RM_vs_RI	HORVU2Hr1G120490	GO:0000160
NIL2, RM_vs_RI	HORVU2Hr1G123770	GO:0003824, GO:0008152
NIL2, RM_vs_RI	HORVU2Hr1G124300	GO:0005515
NIL2, RM_vs_RI	HORVU2Hr1G124930	GO:0004601, GO:0006979, GO:0020037, GO:0055114
NIL2, RM_vs_RI	HORVU2Hr1G124960	GO:0004601, GO:0006979, GO:0020037, GO:0055114
NIL2, RM_vs_RI	HORVU2Hr1G124970	GO:0004601, GO:0006979, GO:0020037, GO:0055114
NIL2, RM_vs_RI	HORVU3Hr1G002000	GO:0030145, GO:0045735
NIL2, RM_vs_RI	HORVU3Hr1G002920	GO:0016757
NIL2, RM_vs_RI	HORVU3Hr1G004680	GO:0009522, GO:0009579, GO:0015979, GO:0016021, GO:0046872
NIL2, RM_vs_RI	HORVU3Hr1G006830	GO:0004672, GO:0005524, GO:0006468, GO:0030247
NIL2, RM_vs_RI	HORVU3Hr1G009320	GO:0006869, GO:0008289
NIL2, RM_vs_RI	HORVU3Hr1G011820	GO:0005506, GO:0016705, GO:0020037, GO:0055114
NIL2, RM_vs_RI	HORVU3Hr1G018740	GO:0005215, GO:0016020, GO:0016021, GO:0022857, GO:0022891, GO:0055085
NIL2, RM_vs_RI	HORVU3Hr1G018820	GO:0006351, GO:0043565
NIL2, RM_vs_RI	HORVU3Hr1G022780	GO:0004672, GO:0005524, GO:0006468, GO:0030247
NIL2, RM_vs_RI	HORVU3Hr1G023400	GO:0008152, GO:0016758
NIL2, RM_vs_RI	HORVU3Hr1G024210	GO:0005524, GO:0006810, GO:0016021, GO:0016887, GO:0042626, GO:0055085
NIL2, RM_vs_RI	HORVU3Hr1G024660	GO:0008152, GO:0016787
NIL2, RM_vs_RI	HORVU3Hr1G036380	GO:0003677, GO:0006355
NIL2, RM_vs_RI	HORVU3Hr1G053350	GO:0005524, GO:0016020, GO:0016887
NIL2, RM_vs_RI	HORVU3Hr1G053380	GO:0005524, GO:0016020, GO:0016887
NIL2, RM_vs_RI	HORVU3Hr1G055830	GO:0005524
NIL2, RM_vs_RI	HORVU3Hr1G062520	GO:0030001, GO:0046872
NIL2, RM_vs_RI	HORVU3Hr1G063430	GO:0006855, GO:0015238, GO:0015297, GO:0016020, GO:0055085
NIL2, RM_vs_RI	HORVU3Hr1G064470	GO:0004568, GO:0005975, GO:0006032, GO:0008061, GO:0016998
NIL2, RM_vs_RI	HORVU3Hr1G071470	GO:0005524, GO:0016020, GO:0016887
NIL2, RM_vs_RI	HORVU3Hr1G074920	GO:0004601, GO:0006979, GO:0020037, GO:0055114
NIL2, RM_vs_RI	HORVU3Hr1G075920	GO:0003824, GO:0009690, GO:0016491, GO:0016614, GO:0019139, GO:0050660, GO:0055114
NIL2, RM_vs_RI	HORVU3Hr1G077110	GO:0004672, GO:0004674, GO:0005524, GO:0006468, GO:0048544
NIL2, RM_vs_RI	HORVU3Hr1G078840	GO:0008152, GO:0016758
NIL2, RM_vs_RI	HORVU3Hr1G079900	GO:0006629, GO:0008081
NIL2, RM_vs_RI	HORVU3Hr1G080100	GO:0003677, GO:0006355
NIL2, RM_vs_RI	HORVU3Hr1G080500	GO:0005506, GO:0016705, GO:0020037, GO:0055114
NIL2, RM_vs_RI	HORVU3Hr1G083540	GO:0008152, GO:0016758
NIL2, RM_vs_RI	HORVU3Hr1G085890	GO:0005524, GO:0006810, GO:0016021, GO:0016887, GO:0042626, GO:0055085
NIL2, RM_vs_RI	HORVU3Hr1G086220	GO:0005515
NIL2, RM_vs_RI	HORVU3Hr1G087050	GO:0005515
NIL2, RM_vs_RI	HORVU3Hr1G088200	GO:0003700, GO:0006355, GO:0043565
NIL2, RM_vs_RI	HORVU3Hr1G095730	GO:0005515
NIL2, RM_vs_RI	HORVU3Hr1G096860	GO:0015079, GO:0016020, GO:0071805
NIL2, RM_vs_RI	HORVU3Hr1G097860	GO:0005507, GO:0016491, GO:0046274, GO:0048046, GO:0052716, GO:0055114
NIL2, RM_vs_RI	HORVU3Hr1G099530	GO:0008152, GO:0016758
NIL2, RM_vs_RI	HORVU3Hr1G104940	GO:0005515
NIL2, RM_vs_RI	HORVU3Hr1G111160	GO:0004553, GO:0005975
NIL2, RM_vs_RI	HORVU3Hr1G117370	GO:0005515
NIL2, RM_vs_RI	HORVU3Hr1G000110	GO:0004672, GO:0005524, GO:0006468, GO:0030247
NIL2, RM_vs_RI	HORVU3Hr1G001990	GO:0030145, GO:0045735
NIL2, RM_vs_RI	HORVU3Hr1G002900	GO:0004672, GO:0005524, GO:0006468
NIL2, RM_vs_RI	HORVU3Hr1G003920	GO:0004672, GO:0005524, GO:0006468
NIL2, RM_vs_RI	HORVU3Hr1G003980	GO:0004867, GO:0005576
NIL2, RM_vs_RI	HORVU3Hr1G004850	GO:0008152, GO:0016758
NIL2, RM_vs_RI	HORVU3Hr1G006640	GO:0004672, GO:0005524, GO:0006468
NIL2, RM_vs_RI	HORVU3Hr1G011850	GO:0005506, GO:0016705, GO:0020037, GO:0055114
NIL2, RM_vs_RI	HORVU3Hr1G011870	GO:0005506, GO:0016705, GO:0020037, GO:0055114
NIL2, RM_vs_RI	HORVU3Hr1G016990	GO:0016020, GO:0016760, GO:0030244
NIL2, RM_vs_RI	HORVU3Hr1G017020	GO:0004672, GO:0005524, GO:0006468
NIL2, RM_vs_RI	HORVU3Hr1G017420	GO:0004672, GO:0005524, GO:0006468
NIL2, RM_vs_RI	HORVU3Hr1G018690	GO:0004672, GO:0005524, GO:0006468, GO:0030246
NIL2, RM_vs_RI	HORVU3Hr1G019230	GO:0005515
NIL2, RM_vs_RI	HORVU3Hr1G019580	GO:0003872, GO:0005524, GO:0006002, GO:0006096
NIL2, RM_vs_RI	HORVU3Hr1G020140	GO:0003700, GO:0006355, GO:0043565
NIL2, RM_vs_RI	HORVU3Hr1G026330	GO:0004252, GO:0006508
NIL2, RM_vs_RI	HORVU3Hr1G027910	GO:0006508, GO:0008234
NIL2, RM_vs_RI	HORVU3Hr1G028860	GO:0003333, GO:0015171, GO:0016020
NIL2, RM_vs_RI	HORVU3Hr1G033740	GO:0003700, GO:0006355, GO:0043565
NIL2, RM_vs_RI	HORVU3Hr1G052880	GO:0005524
NIL2, RM_vs_RI	HORVU3Hr1G056100	GO:0005506, GO:0016705, GO:0020037, GO:0055114
NIL2, RM_vs_RI	HORVU3Hr1G056110	GO:0005506, GO:0016705, GO:0020037, GO:0055114
NIL2, RM_vs_RI	HORVU3Hr1G059480	GO:0004553, GO:0005975
NIL2, RM_vs_RI	HORVU3Hr1G060500	GO:0003700, GO:0006355, GO:0043565
NIL2, RM_vs_RI	HORVU3Hr1G064320	GO:0005515
NIL2, RM_vs_RI	HORVU3Hr1G064680	GO:0015031, GO:0016020
NIL2, RM_vs_RI	HORVU3Hr1G065320	GO:0005524, GO:0006810, GO:0016021, GO:0042626, GO:0055085
NIL2, RM_vs_RI	HORVU3Hr1G065420	GO:0008152, GO:0016758
NIL2, RM_vs_RI	HORVU3Hr1G066650	GO:0004672, GO:0005515, GO:0005524, GO:0006468
NIL2, RM_vs_RI	HORVU3Hr1G066880	GO:0004672, GO:0005524, GO:0006468
NIL2, RM_vs_RI	HORVU3Hr1G068700	GO:0009116
NIL2, RM_vs_RI	HORVU3Hr1G070700	GO:0004672, GO:0005515, GO:0005524, GO:0006468
NIL2, RM_vs_RI	HORVU3Hr1G071370	GO:0009055
NIL2, RM_vs_RI	HORVU3Hr1G071830	GO:0004672, GO:0005524, GO:0006468
NIL2, RM_vs_RI	HORVU3Hr1G075040	GO:0003824, GO:0006520, GO:0016831, GO:0019752, GO:0030170
NIL2, RM_vs_RI	HORVU3Hr1G075990	GO:0004672, GO:0005524, GO:0006468
NIL2, RM_vs_RI	HORVU3Hr1G077580	GO:0004601, GO:0006979, GO:0020037, GO:0055114
NIL2, RM_vs_RI	HORVU3Hr1G077950	GO:0004252, GO:0006508
NIL2, RM_vs_RI	HORVU3Hr1G081380	GO:0005488, GO:0005515
NIL2, RM_vs_RI	HORVU3Hr1G084220	GO:0004553, GO:0005975
NIL2, RM_vs_RI	HORVU3Hr1G089830	GO:0005509, GO:0005515, GO:0005783, GO:0006457, GO:0051082
NIL2, RM_vs_RI	HORVU3Hr1G091320	GO:0006631, GO:0016491, GO:0045300, GO:0055114
NIL2, RM_vs_RI	HORVU3Hr1G092250	GO:0005515, GO:0008270
NIL2, RM_vs_RI	HORVU3Hr1G099590	GO:0004672, GO:0005524, GO:0006468
NIL2, RM_vs_RI	HORVU3Hr1G100190	GO:0008168
NIL2, RM_vs_RI	HORVU3Hr1G105190	GO:0004553, GO:0005975
NIL2, RM_vs_RI	HORVU3Hr1G105400	GO:0004553, GO:0005975
NIL2, RM_vs_RI	HORVU3Hr1G105890	GO:0003333, GO:0015171, GO:0016020
NIL2, RM_vs_RI	HORVU3Hr1G105920	GO:0003333, GO:0015171, GO:0016020
NIL2, RM_vs_RI	HORVU3Hr1G106140	GO:0004553, GO:0005975
NIL2, RM_vs_RI	HORVU3Hr1G108360	GO:0003824, GO:0004588, GO:0004590, GO:0006207, GO:0006221, GO:0008152, GO:0009116, GO:0044205
NIL2, RM_vs_RI	HORVU3Hr1G109350	GO:0004672, GO:0005524, GO:0006468
NIL2, RM_vs_RI	HORVU3Hr1G113120	GO:0042742, GO:0050832
NIL2, RM_vs_RI	HORVU3Hr1G113620	GO:0042742, GO:0050832
NIL2, RM_vs_RI	HORVU3Hr1G117390	GO:0005515
NIL2, RM_vs_RI	HORVU4Hr1G000700	GO:0003677, GO:0003700, GO:0006355
NIL2, RM_vs_RI	HORVU4Hr1G003210	GO:0046983
NIL2, RM_vs_RI	HORVU4Hr1G007220	GO:0009055
NIL2, RM_vs_RI	HORVU4Hr1G020000	GO:0004672, GO:0005524, GO:0006468
NIL2, RM_vs_RI	HORVU4Hr1G051450	GO:0000166, GO:0000287, GO:0004012, GO:0005524, GO:0015914, GO:0016021, GO:0046872
NIL2, RM_vs_RI	HORVU4Hr1G056240	GO:0004066, GO:0006529
NIL2, RM_vs_RI	HORVU4Hr1G057740	GO:0005515
NIL2, RM_vs_RI	HORVU4Hr1G059170	GO:0010181, GO:0016491, GO:0045892
NIL2, RM_vs_RI	HORVU4Hr1G062010	GO:0009055
NIL2, RM_vs_RI	HORVU4Hr1G062440	GO:0004611, GO:0004612, GO:0005524, GO:0006094, GO:0017076
NIL2, RM_vs_RI	HORVU4Hr1G063660	GO:0008152, GO:0016758
NIL2, RM_vs_RI	HORVU4Hr1G067450	GO:0005215, GO:0016020, GO:0016021, GO:0022857, GO:0022891, GO:0055085
NIL2, RM_vs_RI	HORVU4Hr1G071020	GO:0005215, GO:0016020, GO:0016021, GO:0022857, GO:0022891, GO:0055085
NIL2, RM_vs_RI	HORVU4Hr1G071360	GO:0016021
NIL2, RM_vs_RI	HORVU4Hr1G072480	GO:0009055
NIL2, RM_vs_RI	HORVU4Hr1G072880	GO:0003824, GO:0004648, GO:0006564
NIL2, RM_vs_RI	HORVU4Hr1G076970	GO:0003677
NIL2, RM_vs_RI	HORVU4Hr1G077300	GO:0004867, GO:0005576
NIL2, RM_vs_RI	HORVU4Hr1G079990	GO:0008152, GO:0016758
NIL2, RM_vs_RI	HORVU4Hr1G081590	GO:0004568, GO:0004672, GO:0005524, GO:0006032, GO:0006468, GO:0016998
NIL2, RM_vs_RI	HORVU4Hr1G081670	GO:0004601, GO:0005509, GO:0016020, GO:0016491, GO:0050664, GO:0055114
NIL2, RM_vs_RI	HORVU4Hr1G084510	GO:0004672, GO:0005524, GO:0006468
NIL2, RM_vs_RI	HORVU4Hr1G086300	GO:0004553, GO:0005975
NIL2, RM_vs_RI	HORVU4Hr1G000850	GO:0005515
NIL2, RM_vs_RI	HORVU4Hr1G001450	GO:0080019
NIL2, RM_vs_RI	HORVU4Hr1G009190	GO:0005215, GO:0005622, GO:0006810
NIL2, RM_vs_RI	HORVU4Hr1G009210	GO:0005215, GO:0005622, GO:0006810
NIL2, RM_vs_RI	HORVU4Hr1G010030	GO:0004672, GO:0004674, GO:0005524, GO:0006468, GO:0048544
NIL2, RM_vs_RI	HORVU4Hr1G013330	GO:0046872
NIL2, RM_vs_RI	HORVU4Hr1G013720	GO:0046983
NIL2, RM_vs_RI	HORVU4Hr1G017390	GO:0004190, GO:0006508
NIL2, RM_vs_RI	HORVU4Hr1G018180	GO:0005506, GO:0006633, GO:0016491, GO:0055114
NIL2, RM_vs_RI	HORVU4Hr1G022970	GO:0003700, GO:0006355, GO:0043565
NIL2, RM_vs_RI	HORVU4Hr1G028780	GO:0003677
NIL2, RM_vs_RI	HORVU4Hr1G053130	GO:0005509
NIL2, RM_vs_RI	HORVU4Hr1G057200	GO:0004672, GO:0004707, GO:0005524, GO:0006468
NIL2, RM_vs_RI	HORVU4Hr1G060370	GO:0003824, GO:0043169
NIL2, RM_vs_RI	HORVU4Hr1G064070	GO:0004842, GO:0005488, GO:0016567
NIL2, RM_vs_RI	HORVU4Hr1G071040	GO:0005737, GO:0006535, GO:0009001, GO:0016740
NIL2, RM_vs_RI	HORVU4Hr1G071300	GO:0003824, GO:0009058, GO:0009089, GO:0010285, GO:0030170
NIL2, RM_vs_RI	HORVU4Hr1G072360	GO:0016491, GO:0055114, GO:0071949
NIL2, RM_vs_RI	HORVU4Hr1G072560	GO:0009055
NIL2, RM_vs_RI	HORVU4Hr1G074130	GO:0005509, GO:0005544
NIL2, RM_vs_RI	HORVU4Hr1G075070	GO:0006629, GO:0008152
NIL2, RM_vs_RI	HORVU4Hr1G076520	GO:0004672, GO:0005524, GO:0006468
NIL2, RM_vs_RI	HORVU4Hr1G078690	GO:0003924, GO:0005525, GO:0005622, GO:0006886, GO:0006913, GO:0007165, GO:0007264, GO:0015031, GO:0016020
NIL2, RM_vs_RI	HORVU4Hr1G081940	GO:0003824, GO:0008152
NIL2, RM_vs_RI	HORVU4Hr1G083210	GO:0000162, GO:0004048, GO:0008152, GO:0016757
NIL2, RM_vs_RI	HORVU4Hr1G084810	GO:0016491, GO:0055114
NIL2, RM_vs_RI	HORVU4Hr1G085690	GO:0003824, GO:0006520, GO:0016829
NIL2, RM_vs_RI	HORVU4Hr1G087630	GO:0005506, GO:0016705, GO:0020037, GO:0055114
NIL2, RM_vs_RI	HORVU4Hr1G090190	GO:0030145, GO:0045735
NIL2, RM_vs_RI	HORVU5Hr1G004630	GO:0009055, GO:0009772, GO:0019684, GO:0045156
NIL2, RM_vs_RI	HORVU5Hr1G005980	GO:0004124, GO:0006535
NIL2, RM_vs_RI	HORVU5Hr1G006280	GO:0005515
NIL2, RM_vs_RI	HORVU5Hr1G010880	GO:0030145, GO:0045735
NIL2, RM_vs_RI	HORVU5Hr1G012240	GO:0004553, GO:0005975
NIL2, RM_vs_RI	HORVU5Hr1G014060	GO:0005509
NIL2, RM_vs_RI	HORVU5Hr1G019030	GO:0003872, GO:0005524, GO:0006096, GO:0047334
NIL2, RM_vs_RI	HORVU5Hr1G023480	GO:0005516, GO:0006950
NIL2, RM_vs_RI	HORVU5Hr1G023730	GO:0006952, GO:0009607
NIL2, RM_vs_RI	HORVU5Hr1G024040	GO:0016491, GO:0055114
NIL2, RM_vs_RI	HORVU5Hr1G024550	GO:0004601, GO:0005509, GO:0016020, GO:0016491, GO:0050664, GO:0055114
NIL2, RM_vs_RI	HORVU5Hr1G026120	GO:0005484, GO:0005515, GO:0006886, GO:0016020, GO:0016192
NIL2, RM_vs_RI	HORVU5Hr1G041660	GO:0004672, GO:0005524, GO:0006468
NIL2, RM_vs_RI	HORVU5Hr1G044350	GO:0003824, GO:0008152
NIL2, RM_vs_RI	HORVU5Hr1G058300	GO:0003824, GO:0005992
NIL2, RM_vs_RI	HORVU5Hr1G061150	GO:0004672, GO:0005524, GO:0006468
NIL2, RM_vs_RI	HORVU5Hr1G061950	GO:0005506, GO:0016705, GO:0020037, GO:0055114
NIL2, RM_vs_RI	HORVU5Hr1G065620	GO:0016491, GO:0055114
NIL2, RM_vs_RI	HORVU5Hr1G066360	GO:0008271, GO:0008272, GO:0015116, GO:0016020, GO:0016021, GO:0055085
NIL2, RM_vs_RI	HORVU5Hr1G067800	GO:0006508, GO:0008236, GO:0016020, GO:0016021
NIL2, RM_vs_RI	HORVU5Hr1G070360	GO:0004672, GO:0005509, GO:0005515, GO:0005524, GO:0006468, GO:0030247
NIL2, RM_vs_RI	HORVU5Hr1G076250	GO:0003993, GO:0016787, GO:0046872
NIL2, RM_vs_RI	HORVU5Hr1G077700	GO:0004672, GO:0004842, GO:0005524, GO:0006468, GO:0016567
NIL2, RM_vs_RI	HORVU5Hr1G077920	GO:0004553, GO:0005975
NIL2, RM_vs_RI	HORVU5Hr1G078630	GO:0004601, GO:0005509, GO:0016491, GO:0050664, GO:0055114
NIL2, RM_vs_RI	HORVU5Hr1G080790	GO:0003677, GO:0003700, GO:0006355
NIL2, RM_vs_RI	HORVU5Hr1G081840	GO:0016787
NIL2, RM_vs_RI	HORVU5Hr1G084900	GO:0004553, GO:0005975
NIL2, RM_vs_RI	HORVU5Hr1G093410	GO:0005515
NIL2, RM_vs_RI	HORVU5Hr1G096930	GO:0005506, GO:0016705, GO:0020037, GO:0055114
NIL2, RM_vs_RI	HORVU5Hr1G096950	GO:0005506, GO:0016705, GO:0020037, GO:0055114
NIL2, RM_vs_RI	HORVU5Hr1G099460	GO:0003677, GO:0006355
NIL2, RM_vs_RI	HORVU5Hr1G103460	GO:0006950, GO:0009415
NIL2, RM_vs_RI	HORVU5Hr1G104800	GO:0008080
NIL2, RM_vs_RI	HORVU5Hr1G106010	GO:0005576
NIL2, RM_vs_RI	HORVU5Hr1G106020	GO:0005576
NIL2, RM_vs_RI	HORVU5Hr1G106850	GO:0005524, GO:0016020, GO:0016887
NIL2, RM_vs_RI	HORVU5Hr1G111590	GO:0003677, GO:0006355
NIL2, RM_vs_RI	HORVU5Hr1G114700	GO:0008152, GO:0016758
NIL2, RM_vs_RI	HORVU5Hr1G123540	GO:0004672, GO:0005524, GO:0006468
NIL2, RM_vs_RI	HORVU5Hr1G124650	GO:0005524, GO:0016020, GO:0016887
NIL2, RM_vs_RI	HORVU5Hr1G001920	GO:0004672, GO:0005515, GO:0005524, GO:0006468
NIL2, RM_vs_RI	HORVU5Hr1G011640	GO:0004672, GO:0005524, GO:0006468
NIL2, RM_vs_RI	HORVU5Hr1G023720	GO:0006952, GO:0009607
NIL2, RM_vs_RI	HORVU5Hr1G024400	GO:0005516, GO:0006950
NIL2, RM_vs_RI	HORVU5Hr1G028460	GO:0005516
NIL2, RM_vs_RI	HORVU5Hr1G041870	GO:0008152, GO:0016491
NIL2, RM_vs_RI	HORVU5Hr1G042740	GO:0008152, GO:0016758
NIL2, RM_vs_RI	HORVU5Hr1G044370	GO:0005506, GO:0016705, GO:0020037, GO:0055114
NIL2, RM_vs_RI	HORVU5Hr1G045360	GO:0006855, GO:0015238, GO:0015297, GO:0016020, GO:0055085
NIL2, RM_vs_RI	HORVU5Hr1G045640	GO:0003677, GO:0006355
NIL2, RM_vs_RI	HORVU5Hr1G049470	GO:0016020
NIL2, RM_vs_RI	HORVU5Hr1G055850	GO:0005215, GO:0016020, GO:0016021, GO:0022857, GO:0022891, GO:0055085
NIL2, RM_vs_RI	HORVU5Hr1G059410	GO:0003677, GO:0003700, GO:0006355, GO:0043565
NIL2, RM_vs_RI	HORVU5Hr1G060620	GO:0008152, GO:0016846
NIL2, RM_vs_RI	HORVU5Hr1G061580	GO:0015031, GO:0016021
NIL2, RM_vs_RI	HORVU5Hr1G061930	GO:0005506, GO:0016705, GO:0020037, GO:0055114
NIL2, RM_vs_RI	HORVU5Hr1G063430	GO:0004970, GO:0016020
NIL2, RM_vs_RI	HORVU5Hr1G064020	GO:0016021
NIL2, RM_vs_RI	HORVU5Hr1G064630	GO:0009522, GO:0009579, GO:0015979, GO:0016021
NIL2, RM_vs_RI	HORVU5Hr1G070400	GO:0005524, GO:0016020, GO:0016887
NIL2, RM_vs_RI	HORVU5Hr1G071140	GO:0016020, GO:0016760, GO:0030244
NIL2, RM_vs_RI	HORVU5Hr1G073800	GO:0003824, GO:0050662
NIL2, RM_vs_RI	HORVU5Hr1G075670	GO:0004867, GO:0009611
NIL2, RM_vs_RI	HORVU5Hr1G077430	GO:0004672, GO:0005524, GO:0006468
NIL2, RM_vs_RI	HORVU5Hr1G080860	GO:0003978, GO:0005975, GO:0006012, GO:0016857
NIL2, RM_vs_RI	HORVU5Hr1G081310	GO:0008152, GO:0016758
NIL2, RM_vs_RI	HORVU5Hr1G082890	GO:0006855, GO:0015238, GO:0015297, GO:0016020, GO:0055085
NIL2, RM_vs_RI	HORVU5Hr1G083340	GO:0003993, GO:0016787, GO:0046872
NIL2, RM_vs_RI	HORVU5Hr1G084100	GO:0004672, GO:0005524, GO:0006468
NIL2, RM_vs_RI	HORVU5Hr1G084980	GO:0016747
NIL2, RM_vs_RI	HORVU5Hr1G085310	GO:0008152, GO:0016758
NIL2, RM_vs_RI	HORVU5Hr1G087880	GO:0016021, GO:0055085
NIL2, RM_vs_RI	HORVU5Hr1G093090	GO:0003333, GO:0015171, GO:0016020
NIL2, RM_vs_RI	HORVU5Hr1G094300	GO:0000103, GO:0004781
NIL2, RM_vs_RI	HORVU5Hr1G096940	GO:0005506, GO:0016705, GO:0020037, GO:0055114
NIL2, RM_vs_RI	HORVU5Hr1G097270	GO:0004601, GO:0006979, GO:0020037, GO:0055114
NIL2, RM_vs_RI	HORVU5Hr1G098640	GO:0004672, GO:0005524, GO:0006468, GO:0030246
NIL2, RM_vs_RI	HORVU5Hr1G099670	GO:0005622, GO:0006886
NIL2, RM_vs_RI	HORVU5Hr1G106640	GO:0017148, GO:0030598
NIL2, RM_vs_RI	HORVU5Hr1G110180	GO:0005315, GO:0006817, GO:0016021, GO:0022857, GO:0055085
NIL2, RM_vs_RI	HORVU5Hr1G111460	GO:0005524, GO:0006810, GO:0016021, GO:0016887, GO:0042626, GO:0055085
NIL2, RM_vs_RI	HORVU5Hr1G112610	GO:0017148, GO:0030598
NIL2, RM_vs_RI	HORVU5Hr1G114920	GO:0004672, GO:0004713, GO:0005524, GO:0006468
NIL2, RM_vs_RI	HORVU5Hr1G117080	GO:0005315, GO:0006817, GO:0016021, GO:0022857, GO:0055085
NIL2, RM_vs_RI	HORVU5Hr1G118800	GO:0005515
NIL2, RM_vs_RI	HORVU5Hr1G122060	GO:0009055
NIL2, RM_vs_RI	HORVU6Hr1G003270	GO:0008152, GO:0016758
NIL2, RM_vs_RI	HORVU6Hr1G005220	GO:0005524, GO:0005737, GO:0006457, GO:0042026
NIL2, RM_vs_RI	HORVU6Hr1G021870	GO:0003677, GO:0003700, GO:0006355, GO:0043565
NIL2, RM_vs_RI	HORVU6Hr1G023210	GO:0005515
NIL2, RM_vs_RI	HORVU6Hr1G025340	GO:0004672, GO:0005524, GO:0006468, GO:0030246
NIL2, RM_vs_RI	HORVU6Hr1G026810	GO:0005515
NIL2, RM_vs_RI	HORVU6Hr1G028790	GO:0003700, GO:0006355, GO:0043565
NIL2, RM_vs_RI	HORVU6Hr1G031910	GO:0005515
NIL2, RM_vs_RI	HORVU6Hr1G034490	GO:0004672, GO:0005524, GO:0006468
NIL2, RM_vs_RI	HORVU6Hr1G035370	GO:0008152, GO:0016758
NIL2, RM_vs_RI	HORVU6Hr1G049130	GO:0003677, GO:0003899, GO:0006351
NIL2, RM_vs_RI	HORVU6Hr1G049170	GO:0005524, GO:0015986, GO:0015991, GO:0015992, GO:0016820, GO:0033178, GO:0045261, GO:0046034, GO:0046933, GO:0046961
NIL2, RM_vs_RI	HORVU6Hr1G051560	GO:0003935, GO:0008686, GO:0009231
NIL2, RM_vs_RI	HORVU6Hr1G054910	GO:0046983
NIL2, RM_vs_RI	HORVU6Hr1G055000	GO:0003824, GO:0008152, GO:0009058, GO:0016747
NIL2, RM_vs_RI	HORVU6Hr1G055250	GO:0003824, GO:0008152
NIL2, RM_vs_RI	HORVU6Hr1G059550	GO:0004185, GO:0006508
NIL2, RM_vs_RI	HORVU6Hr1G061450	GO:0055085
NIL2, RM_vs_RI	HORVU6Hr1G064430	GO:0016021, GO:0055085
NIL2, RM_vs_RI	HORVU6Hr1G076510	GO:0004222, GO:0006508, GO:0008237, GO:0008270, GO:0031012
NIL2, RM_vs_RI	HORVU6Hr1G077120	GO:0004842, GO:0005488, GO:0016567
NIL2, RM_vs_RI	HORVU6Hr1G077860	GO:0008152, GO:0016758
NIL2, RM_vs_RI	HORVU6Hr1G084290	GO:0005215, GO:0016020, GO:0016021, GO:0022857, GO:0022891, GO:0055085
NIL2, RM_vs_RI	HORVU6Hr1G086560	GO:0003824, GO:0043169
NIL2, RM_vs_RI	HORVU6Hr1G088400	GO:0004672, GO:0005515, GO:0005524, GO:0006468
NIL2, RM_vs_RI	HORVU6Hr1G090510	GO:0008168, GO:0008171, GO:0046983
NIL2, RM_vs_RI	HORVU6Hr1G092010	GO:0005515
NIL2, RM_vs_RI	HORVU6Hr1G000720	GO:0006952
NIL2, RM_vs_RI	HORVU6Hr1G008720	GO:0006508, GO:0008234
NIL2, RM_vs_RI	HORVU6Hr1G018070	GO:0016020, GO:0030001, GO:0046873, GO:0055085
NIL2, RM_vs_RI	HORVU6Hr1G020210	GO:0004672, GO:0005509, GO:0005515, GO:0005524, GO:0006468, GO:0030247
NIL2, RM_vs_RI	HORVU6Hr1G027360	GO:0004792
NIL2, RM_vs_RI	HORVU6Hr1G031530	GO:0016020
NIL2, RM_vs_RI	HORVU6Hr1G034570	GO:0004672, GO:0005524, GO:0006468
NIL2, RM_vs_RI	HORVU6Hr1G036800	GO:0005524, GO:0016020, GO:0016887
NIL2, RM_vs_RI	HORVU6Hr1G068150	GO:0009916, GO:0055114
NIL2, RM_vs_RI	HORVU6Hr1G074060	GO:0003824, GO:0008152, GO:0009058, GO:0016747
NIL2, RM_vs_RI	HORVU6Hr1G088440	GO:0016491, GO:0055114
NIL2, RM_vs_RI	HORVU6Hr1G088880	GO:0004672, GO:0005509, GO:0005515, GO:0005524, GO:0006468, GO:0030247
NIL2, RM_vs_RI	HORVU6Hr1G088960	GO:0005506, GO:0016705, GO:0020037, GO:0055114
NIL2, RM_vs_RI	HORVU6Hr1G089510	GO:0030145, GO:0045735
NIL2, RM_vs_RI	HORVU6Hr1G089980	GO:0005506, GO:0006633, GO:0016491, GO:0055114
NIL2, RM_vs_RI	HORVU6Hr1G090560	GO:0005515
NIL2, RM_vs_RI	HORVU6Hr1G092020	GO:0005515
NIL2, RM_vs_RI	HORVU6Hr1G094790	GO:0004672, GO:0005524, GO:0006468
NIL2, RM_vs_RI	HORVU7Hr1G000970	GO:0016747
NIL2, RM_vs_RI	HORVU7Hr1G002720	GO:0005515
NIL2, RM_vs_RI	HORVU7Hr1G002820	GO:0004601, GO:0006979, GO:0020037, GO:0055114
NIL2, RM_vs_RI	HORVU7Hr1G006940	GO:0004672, GO:0005524, GO:0006468
NIL2, RM_vs_RI	HORVU7Hr1G010150	GO:0016491, GO:0055114
NIL2, RM_vs_RI	HORVU7Hr1G012610	GO:0005515
NIL2, RM_vs_RI	HORVU7Hr1G019400	GO:0004672, GO:0005524, GO:0006468, GO:0030246
NIL2, RM_vs_RI	HORVU7Hr1G020010	GO:0004129, GO:0005506, GO:0005507, GO:0005886, GO:0006810, GO:0009055, GO:0009060, GO:0016021, GO:0020037, GO:0022900, GO:0055114
NIL2, RM_vs_RI	HORVU7Hr1G030160	GO:0016021
NIL2, RM_vs_RI	HORVU7Hr1G033530	GO:0005576
NIL2, RM_vs_RI	HORVU7Hr1G040740	GO:0005576
NIL2, RM_vs_RI	HORVU7Hr1G043620	GO:0004672, GO:0005524, GO:0006468
NIL2, RM_vs_RI	HORVU7Hr1G047920	GO:0004842, GO:0005488, GO:0016567
NIL2, RM_vs_RI	HORVU7Hr1G055330	GO:0017148, GO:0030598
NIL2, RM_vs_RI	HORVU7Hr1G056530	GO:0016020
NIL2, RM_vs_RI	HORVU7Hr1G064960	GO:0005488
NIL2, RM_vs_RI	HORVU7Hr1G076480	GO:0003824, GO:0004348, GO:0006665, GO:0006680, GO:0016020, GO:0016021
NIL2, RM_vs_RI	HORVU7Hr1G085270	GO:0008152, GO:0016758
NIL2, RM_vs_RI	HORVU7Hr1G088260	GO:0005506, GO:0005737, GO:0019310, GO:0050113, GO:0055114
NIL2, RM_vs_RI	HORVU7Hr1G089160	GO:0003824, GO:0016491, GO:0016614, GO:0050660, GO:0055114
NIL2, RM_vs_RI	HORVU7Hr1G091860	GO:0003824, GO:0006520, GO:0016831, GO:0019752, GO:0030170
NIL2, RM_vs_RI	HORVU7Hr1G092380	GO:0005524, GO:0016020, GO:0016887
NIL2, RM_vs_RI	HORVU7Hr1G092800	GO:0000162, GO:0004834, GO:0030170
NIL2, RM_vs_RI	HORVU7Hr1G095230	GO:0016747
NIL2, RM_vs_RI	HORVU7Hr1G101710	GO:0008152, GO:0016758
NIL2, RM_vs_RI	HORVU7Hr1G107210	GO:0008152, GO:0016758
NIL2, RM_vs_RI	HORVU7Hr1G108210	GO:0004601, GO:0006979, GO:0020037, GO:0055114
NIL2, RM_vs_RI	HORVU7Hr1G108960	GO:0006508, GO:0008152, GO:0008237, GO:0016787, GO:0016813
NIL2, RM_vs_RI	HORVU7Hr1G114880	GO:0043531
NIL2, RM_vs_RI	HORVU7Hr1G116830	GO:0016491, GO:0055114
NIL2, RM_vs_RI	HORVU7Hr1G118020	GO:0004190, GO:0006508
NIL2, RM_vs_RI	HORVU7Hr1G121170	GO:0005515
NIL2, RM_vs_RI	HORVU7Hr1G001190	GO:0005515
NIL2, RM_vs_RI	HORVU7Hr1G002370	GO:0005515
NIL2, RM_vs_RI	HORVU7Hr1G002740	GO:0005507, GO:0016491, GO:0055114
NIL2, RM_vs_RI	HORVU7Hr1G002850	GO:0005524
NIL2, RM_vs_RI	HORVU7Hr1G006320	GO:0005515, GO:0016491, GO:0016702, GO:0046872, GO:0055114
NIL2, RM_vs_RI	HORVU7Hr1G007540	GO:0005515
NIL2, RM_vs_RI	HORVU7Hr1G019380	GO:0005506, GO:0016705, GO:0020037, GO:0055114
NIL2, RM_vs_RI	HORVU7Hr1G019390	GO:0004672, GO:0005524, GO:0006468, GO:0030246
NIL2, RM_vs_RI	HORVU7Hr1G020270	GO:0080019
NIL2, RM_vs_RI	HORVU7Hr1G024350	GO:0003824, GO:0008152
NIL2, RM_vs_RI	HORVU7Hr1G024940	GO:0004252, GO:0006508
NIL2, RM_vs_RI	HORVU7Hr1G027270	GO:0006855, GO:0015238, GO:0015297, GO:0016020, GO:0055085
NIL2, RM_vs_RI	HORVU7Hr1G028840	GO:0016491, GO:0055114
NIL2, RM_vs_RI	HORVU7Hr1G030380	GO:0003824, GO:0050662
NIL2, RM_vs_RI	HORVU7Hr1G031650	GO:0005215, GO:0016020, GO:0016021, GO:0022857, GO:0022891, GO:0055085
NIL2, RM_vs_RI	HORVU7Hr1G033620	GO:0005576
NIL2, RM_vs_RI	HORVU7Hr1G036070	GO:0003824, GO:0010181, GO:0016491, GO:0055114
NIL2, RM_vs_RI	HORVU7Hr1G036460	GO:0006629, GO:0008152
NIL2, RM_vs_RI	HORVU7Hr1G037180	GO:0003677, GO:0003700, GO:0006355
NIL2, RM_vs_RI	HORVU7Hr1G047080	GO:0006855, GO:0015238, GO:0015297, GO:0016020, GO:0055085
NIL2, RM_vs_RI	HORVU7Hr1G049580	GO:0004672, GO:0005509, GO:0005515, GO:0005524, GO:0006468, GO:0030247
NIL2, RM_vs_RI	HORVU7Hr1G050680	GO:0016491, GO:0016702, GO:0046872, GO:0055114
NIL2, RM_vs_RI	HORVU7Hr1G051430	GO:0004672, GO:0005524, GO:0006468, GO:0030246
NIL2, RM_vs_RI	HORVU7Hr1G058730	GO:0000413, GO:0003755, GO:0005515, GO:0006457
NIL2, RM_vs_RI	HORVU7Hr1G059850	GO:0004185, GO:0006508
NIL2, RM_vs_RI	HORVU7Hr1G070420	GO:0003677
NIL2, RM_vs_RI	HORVU7Hr1G083550	GO:0004601, GO:0006979, GO:0020037, GO:0055114
NIL2, RM_vs_RI	HORVU7Hr1G084920	GO:0004553, GO:0005975
NIL2, RM_vs_RI	HORVU7Hr1G085450	GO:0016787
NIL2, RM_vs_RI	HORVU7Hr1G088210	GO:0005524, GO:0006810, GO:0016021, GO:0016887, GO:0042626, GO:0055085
NIL2, RM_vs_RI	HORVU7Hr1G089300	GO:0004601, GO:0006979, GO:0020037, GO:0055114
NIL2, RM_vs_RI	HORVU7Hr1G091100	GO:0004553, GO:0005975
NIL2, RM_vs_RI	HORVU7Hr1G091250	GO:0003824, GO:0004556, GO:0005509, GO:0005975, GO:0043169
NIL2, RM_vs_RI	HORVU7Hr1G092510	GO:0005524, GO:0016020, GO:0016887
NIL2, RM_vs_RI	HORVU7Hr1G097270	GO:0005385, GO:0016020, GO:0016021, GO:0030001, GO:0046873, GO:0055085, GO:0071577
NIL2, RM_vs_RI	HORVU7Hr1G097550	GO:0008152, GO:0016758
NIL2, RM_vs_RI	HORVU7Hr1G099340	GO:0004672, GO:0005524, GO:0006468
NIL2, RM_vs_RI	HORVU7Hr1G101310	GO:0005515, GO:0008289
NIL2, RM_vs_RI	HORVU7Hr1G101590	GO:0005506, GO:0016705, GO:0020037, GO:0055114
NIL2, RM_vs_RI	HORVU7Hr1G104180	GO:0009055
NIL2, RM_vs_RI	HORVU7Hr1G108490	GO:0004672, GO:0005515, GO:0005524, GO:0006468
NIL2, RM_vs_RI	HORVU7Hr1G112900	GO:0016021
NIL2, RM_vs_RI	HORVU7Hr1G112910	GO:0004672, GO:0005524, GO:0006468
NIL2, RM_vs_RI	HORVU7Hr1G113350	GO:0003824, GO:0050662
NIL2, RM_vs_RI	HORVU7Hr1G113850	GO:0003700, GO:0006355, GO:0043565
NIL2, RM_vs_RI	HORVU7Hr1G114660	GO:0003824, GO:0004425, GO:0006568, GO:0008152
NIL2, RM_vs_RI	HORVU7Hr1G114950	GO:0004089, GO:0008270, GO:0015976
NIL2, RM_vs_RI	HORVU7Hr1G116060	GO:0005506, GO:0016705, GO:0020037, GO:0055114
NIL2, RM_vs_RI	HORVU7Hr1G116310	GO:0005506, GO:0016705, GO:0020037, GO:0055114
NIL2, RM_vs_RI	HORVU7Hr1G116650	GO:0005515
NIL2, RM_vs_RI	HORVU0Hr1G000780	GO:0004867, GO:0005576
NIL2, RM_vs_RI	HORVU0Hr1G001430	GO:0003700, GO:0006355, GO:0043565
NIL2, RM_vs_RI	HORVU0Hr1G003890	GO:0003824, GO:0008152, GO:0016671, GO:0019419, GO:0045454, GO:0055114
NIL2, RM_vs_RI	HORVU0Hr1G005160	GO:0003824, GO:0006520, GO:0016829
NIL2, RM_vs_RI	HORVU0Hr1G011730	GO:0006952, GO:0009607
NIL2, RM_vs_RI	HORVU0Hr1G012940	GO:0008270, GO:0016491, GO:0055114
NIL2, RM_vs_RI	HORVU0Hr1G019300	GO:0005515
NIL2, RM_vs_RI	HORVU0Hr1G022090	GO:0006812, GO:0008324, GO:0055085
NIL2, RM_vs_RI	HORVU0Hr1G022780	GO:0003824, GO:0003844, GO:0004553, GO:0005975, GO:0005978, GO:0043169
NIL2, RM_vs_RI	HORVU0Hr1G037600	GO:0003735, GO:0005622, GO:0005840, GO:0006412
NIL2, RM_vs_RI	HORVU0Hr1G000760	GO:0004867, GO:0005576
NIL2, RM_vs_RI	HORVU0Hr1G008950	GO:0003824, GO:0004084, GO:0008152, GO:0009081
NIL2, RM_vs_RI	HORVU0Hr1G009440	GO:0030145, GO:0045735
NIL2, RM_vs_RI	HORVU0Hr1G011720	GO:0006952, GO:0009607
NIL2, RM_vs_RI	HORVU0Hr1G015930	GO:0016021
NIL2, RM_vs_RI	HORVU0Hr1G016310	GO:0004568, GO:0006032, GO:0016998
NIL2, RM_vs_RI	HORVU0Hr1G018390	GO:0004672, GO:0005515, GO:0005524, GO:0006468
NIL2, RM_vs_RI	HORVU0Hr1G034550	GO:0009522, GO:0009579, GO:0015979, GO:0016021
NIL2, RM_vs_RI	HORVU0Hr1G034660	GO:0009523, GO:0009539, GO:0015979, GO:0042549
NIL2, RM_vs_RI	HORVU0Hr1G039670	GO:0006855, GO:0015238, GO:0015297, GO:0016020, GO:0055085
NIL2, RM_vs_RI	HORVU0Hr1G039970	GO:0004672, GO:0005515, GO:0005524, GO:0006468
NIL2, RM_vs_SM	HORVU1Hr1G065770	GO:0016491, GO:0020037, GO:0050311, GO:0051536, GO:0051539, GO:0055114
NIL2, RM_vs_SM	HORVU1Hr1G067730	GO:0004553, GO:0005975, GO:0030674, GO:0051015
NIL2, RM_vs_SM	HORVU1Hr1G071560	GO:0003677, GO:0005524, GO:0006260
NIL2, RM_vs_SM	HORVU1Hr1G086180	GO:0005515
NIL2, RM_vs_SM	HORVU1Hr1G086590	GO:0005089
NIL2, RM_vs_SM	HORVU1Hr1G087050	GO:0004672, GO:0005524, GO:0006468
NIL2, RM_vs_SM	HORVU1Hr1G089380	GO:0004252, GO:0006508
NIL2, RM_vs_SM	HORVU1Hr1G091370	GO:0000786, GO:0003677, GO:0046982
NIL2, RM_vs_SM	HORVU1Hr1G092680	GO:0003824, GO:0016491, GO:0016614, GO:0050660, GO:0055114
NIL2, RM_vs_SM	HORVU1Hr1G025090	GO:0003735, GO:0006412, GO:0015935
NIL2, RM_vs_SM	HORVU1Hr1G055970	GO:0000166, GO:0003676
NIL2, RM_vs_SM	HORVU1Hr1G058490	GO:0000786, GO:0003677, GO:0046982
NIL2, RM_vs_SM	HORVU1Hr1G058500	GO:0000786, GO:0003677, GO:0046982
NIL2, RM_vs_SM	HORVU1Hr1G059090	GO:0003824
NIL2, RM_vs_SM	HORVU1Hr1G061090	GO:0005506, GO:0016705, GO:0020037, GO:0055114
NIL2, RM_vs_SM	HORVU1Hr1G092670	GO:0009269
NIL2, RM_vs_SM	HORVU2Hr1G021730	GO:0003723, GO:0005488
NIL2, RM_vs_SM	HORVU2Hr1G043240	GO:0009772, GO:0019684, GO:0045156
NIL2, RM_vs_SM	HORVU2Hr1G069650	GO:0006397, GO:0009507
NIL2, RM_vs_SM	HORVU2Hr1G108180	GO:0003824, GO:0050662
NIL2, RM_vs_SM	HORVU2Hr1G109590	GO:0016747
NIL2, RM_vs_SM	HORVU2Hr1G110470	GO:0000786, GO:0003677, GO:0005634, GO:0046982
NIL2, RM_vs_SM	HORVU2Hr1G112580	GO:0003676, GO:0004519, GO:0006308, GO:0016788
NIL2, RM_vs_SM	HORVU2Hr1G121820	GO:0009055, GO:0009772, GO:0019684, GO:0045156
NIL2, RM_vs_SM	HORVU2Hr1G002010	GO:0004601, GO:0006979, GO:0020037, GO:0055114
NIL2, RM_vs_SM	HORVU2Hr1G018570	GO:0004601, GO:0006979, GO:0020037, GO:0055114
NIL2, RM_vs_SM	HORVU2Hr1G018620	GO:0003824
NIL2, RM_vs_SM	HORVU2Hr1G021980	GO:0000166, GO:0003676
NIL2, RM_vs_SM	HORVU2Hr1G022050	GO:0004672, GO:0005524, GO:0006468
NIL2, RM_vs_SM	HORVU2Hr1G070570	GO:0009055, GO:0009772, GO:0019684, GO:0045156
NIL2, RM_vs_SM	HORVU2Hr1G085270	GO:0004568, GO:0005975, GO:0006032, GO:0008061, GO:0016998
NIL2, RM_vs_SM	HORVU2Hr1G087260	GO:0003677, GO:0006355
NIL2, RM_vs_SM	HORVU2Hr1G087540	GO:0004672, GO:0005515, GO:0005524, GO:0006468
NIL2, RM_vs_SM	HORVU2Hr1G089430	GO:0045492
NIL2, RM_vs_SM	HORVU2Hr1G109330	GO:0003700, GO:0006355, GO:0043565
NIL2, RM_vs_SM	HORVU2Hr1G110230	GO:0004672, GO:0005524, GO:0006468
NIL2, RM_vs_SM	HORVU3Hr1G016860	GO:0004867, GO:0009611
NIL2, RM_vs_SM	HORVU3Hr1G018070	GO:0004185, GO:0006508
NIL2, RM_vs_SM	HORVU3Hr1G019720	GO:0016491, GO:0055114
NIL2, RM_vs_SM	HORVU3Hr1G074290	GO:0006855, GO:0015238, GO:0015297, GO:0016020, GO:0055085
NIL2, RM_vs_SM	HORVU3Hr1G009240	GO:0008270
NIL2, RM_vs_SM	HORVU3Hr1G011870	GO:0005506, GO:0016705, GO:0020037, GO:0055114
NIL2, RM_vs_SM	HORVU3Hr1G016160	GO:0000105, GO:0003824, GO:0008152
NIL2, RM_vs_SM	HORVU4Hr1G048000	GO:0005524, GO:0005737, GO:0006457
NIL2, RM_vs_SM	HORVU4Hr1G065200	GO:0008168
NIL2, RM_vs_SM	HORVU4Hr1G067510	GO:0006855, GO:0015238, GO:0015297, GO:0016020, GO:0055085
NIL2, RM_vs_SM	HORVU4Hr1G072360	GO:0016491, GO:0055114, GO:0071949
NIL2, RM_vs_SM	HORVU4Hr1G073150	GO:0000786, GO:0003677, GO:0046982
NIL2, RM_vs_SM	HORVU4Hr1G074620	GO:0005507, GO:0008131, GO:0009308, GO:0048038, GO:0055114
NIL2, RM_vs_SM	HORVU5Hr1G004630	GO:0009055, GO:0009772, GO:0019684, GO:0045156
NIL2, RM_vs_SM	HORVU5Hr1G020920	GO:0016491, GO:0055114
NIL2, RM_vs_SM	HORVU5Hr1G106010	GO:0005576
NIL2, RM_vs_SM	HORVU5Hr1G064630	GO:0009522, GO:0009579, GO:0015979, GO:0016021
NIL2, RM_vs_SM	HORVU5Hr1G098570	GO:0003677, GO:0005634, GO:0006355, GO:0043565
NIL2, RM_vs_SM	HORVU5Hr1G106640	GO:0017148, GO:0030598
NIL2, RM_vs_SM	HORVU6Hr1G022420	GO:0005515
NIL2, RM_vs_SM	HORVU6Hr1G049130	GO:0003677, GO:0003899, GO:0006351
NIL2, RM_vs_SM	HORVU6Hr1G049170	GO:0005524, GO:0015986, GO:0015991, GO:0015992, GO:0016820, GO:0033178, GO:0045261, GO:0046034, GO:0046933, GO:0046961
NIL2, RM_vs_SM	HORVU6Hr1G093070	GO:0005515
NIL2, RM_vs_SM	HORVU6Hr1G093470	GO:0003677, GO:0043531
NIL2, RM_vs_SM	HORVU6Hr1G011890	GO:0003723, GO:0005488
NIL2, RM_vs_SM	HORVU6Hr1G093490	GO:0003677, GO:0043531
NIL2, RM_vs_SM	HORVU6Hr1G095330	GO:0005484, GO:0005515, GO:0006886, GO:0016020, GO:0016192
NIL2, RM_vs_SM	HORVU7Hr1G010150	GO:0016491, GO:0055114
NIL2, RM_vs_SM	HORVU7Hr1G022270	GO:0035091
NIL2, RM_vs_SM	HORVU7Hr1G025200	GO:0000786, GO:0003677, GO:0046982
NIL2, RM_vs_SM	HORVU7Hr1G034640	GO:0000045, GO:0005737
NIL2, RM_vs_SM	HORVU7Hr1G045920	GO:0000166, GO:0003676
NIL2, RM_vs_SM	HORVU7Hr1G055680	GO:0043531
NIL2, RM_vs_SM	HORVU7Hr1G074420	GO:0005515
NIL2, RM_vs_SM	HORVU7Hr1G086650	GO:0016491, GO:0055114
NIL2, RM_vs_SM	HORVU7Hr1G088260	GO:0005506, GO:0005737, GO:0019310, GO:0050113, GO:0055114
NIL2, RM_vs_SM	HORVU7Hr1G088740	GO:0006355, GO:0042393
NIL2, RM_vs_SM	HORVU7Hr1G098110	GO:0004601, GO:0006979, GO:0020037, GO:0055114
NIL2, RM_vs_SM	HORVU7Hr1G025240	GO:0005506, GO:0016705, GO:0020037, GO:0055114
NIL2, RM_vs_SM	HORVU7Hr1G037750	GO:0005524, GO:0016020, GO:0016887
NIL2, RM_vs_SM	HORVU7Hr1G038220	GO:0005215, GO:0006810, GO:0016020
NIL2, RM_vs_SM	HORVU7Hr1G075170	GO:0016491, GO:0055114
NIL2, RM_vs_SM	HORVU7Hr1G097500	GO:0005488
NIL2, RM_vs_SM	HORVU7Hr1G101310	GO:0005515, GO:0008289
NIL2, RM_vs_SM	HORVU7Hr1G112910	GO:0004672, GO:0005524, GO:0006468
NIL2, RM_vs_SM	HORVU0Hr1G000780	GO:0004867, GO:0005576
NIL2, RM_vs_SM	HORVU0Hr1G000930	GO:0005515
NIL2, RM_vs_SM	HORVU0Hr1G037600	GO:0003735, GO:0005622, GO:0005840, GO:0006412
NIL2, RM_vs_SM	HORVU0Hr1G008950	GO:0003824, GO:0004084, GO:0008152, GO:0009081
NIL2, RM_vs_SM	HORVU0Hr1G034550	GO:0009522, GO:0009579, GO:0015979, GO:0016021
NIL2, RM_vs_SM	HORVU0Hr1G034660	GO:0009523, GO:0009539, GO:0015979, GO:0042549
NIL2, SM_vs_SI	HORVU1Hr1G002590	GO:0004672, GO:0005524, GO:0006468
NIL2, SM_vs_SI	HORVU1Hr1G007480	GO:0004867, GO:0005576
NIL2, SM_vs_SI	HORVU1Hr1G011990	GO:0004867, GO:0009611
NIL2, SM_vs_SI	HORVU1Hr1G012680	GO:0008152, GO:0016758
NIL2, SM_vs_SI	HORVU1Hr1G015090	GO:0003824, GO:0006520, GO:0008483, GO:0009058, GO:0030170
NIL2, SM_vs_SI	HORVU1Hr1G019500	GO:0000287, GO:0005986, GO:0016791, GO:0050307
NIL2, SM_vs_SI	HORVU1Hr1G019740	GO:0005507, GO:0016491, GO:0046274, GO:0048046, GO:0052716, GO:0055114
NIL2, SM_vs_SI	HORVU1Hr1G021140	GO:0005515
NIL2, SM_vs_SI	HORVU1Hr1G021150	GO:0005515
NIL2, SM_vs_SI	HORVU1Hr1G021160	GO:0005515
NIL2, SM_vs_SI	HORVU1Hr1G021760	GO:0005515
NIL2, SM_vs_SI	HORVU1Hr1G022430	GO:0004177, GO:0005622, GO:0006508
NIL2, SM_vs_SI	HORVU1Hr1G027700	GO:0003700, GO:0006355, GO:0043565
NIL2, SM_vs_SI	HORVU1Hr1G052430	GO:0004568, GO:0005975, GO:0006032, GO:0016998
NIL2, SM_vs_SI	HORVU1Hr1G054560	GO:0003924, GO:0005525
NIL2, SM_vs_SI	HORVU1Hr1G055710	GO:0003677, GO:0003700, GO:0006355
NIL2, SM_vs_SI	HORVU1Hr1G057260	GO:0005096, GO:0005515
NIL2, SM_vs_SI	HORVU1Hr1G057680	GO:0004553, GO:0005975
NIL2, SM_vs_SI	HORVU1Hr1G061160	GO:0003824, GO:0005524, GO:0006090, GO:0016301, GO:0016310, GO:0016772, GO:0050242
NIL2, SM_vs_SI	HORVU1Hr1G065630	GO:0004867, GO:0005576
NIL2, SM_vs_SI	HORVU1Hr1G065660	GO:0004867, GO:0005576
NIL2, SM_vs_SI	HORVU1Hr1G068020	GO:0008152, GO:0016491, GO:0016620, GO:0055114
NIL2, SM_vs_SI	HORVU1Hr1G068960	GO:0006855, GO:0015238, GO:0015297, GO:0016020, GO:0055085
NIL2, SM_vs_SI	HORVU1Hr1G075640	GO:0005524, GO:0016887
NIL2, SM_vs_SI	HORVU1Hr1G075670	GO:0004672, GO:0005515, GO:0005524, GO:0006468
NIL2, SM_vs_SI	HORVU1Hr1G076660	GO:0008168, GO:0008171, GO:0046983
NIL2, SM_vs_SI	HORVU1Hr1G077420	GO:0000287, GO:0005524, GO:0005622, GO:0032957, GO:0047325, GO:0052725, GO:0052726
NIL2, SM_vs_SI	HORVU1Hr1G080680	GO:0005506, GO:0016705, GO:0020037, GO:0055114
NIL2, SM_vs_SI	HORVU1Hr1G081300	GO:0003700, GO:0005634, GO:0006355, GO:0043565
NIL2, SM_vs_SI	HORVU1Hr1G088680	GO:0004672, GO:0005524, GO:0006468
NIL2, SM_vs_SI	HORVU1Hr1G090870	GO:0016491, GO:0055114
NIL2, SM_vs_SI	HORVU1Hr1G092130	GO:0003700, GO:0006355, GO:0043565
NIL2, SM_vs_SI	HORVU1Hr1G092300	GO:0004672, GO:0005524, GO:0006468
NIL2, SM_vs_SI	HORVU1Hr1G092440	GO:0005524
NIL2, SM_vs_SI	HORVU1Hr1G092650	GO:0008152, GO:0016758
NIL2, SM_vs_SI	HORVU1Hr1G092680	GO:0003824, GO:0016491, GO:0016614, GO:0050660, GO:0055114
NIL2, SM_vs_SI	HORVU1Hr1G093480	GO:0003824, GO:0004834, GO:0006568, GO:0008152
NIL2, SM_vs_SI	HORVU1Hr1G000810	GO:0004553, GO:0005975
NIL2, SM_vs_SI	HORVU1Hr1G001660	GO:0004672, GO:0005524, GO:0006468
NIL2, SM_vs_SI	HORVU1Hr1G002460	GO:0004672, GO:0005524, GO:0006468
NIL2, SM_vs_SI	HORVU1Hr1G002600	GO:0004672, GO:0005524, GO:0006468
NIL2, SM_vs_SI	HORVU1Hr1G002890	GO:0016747
NIL2, SM_vs_SI	HORVU1Hr1G004150	GO:0004867, GO:0009611
NIL2, SM_vs_SI	HORVU1Hr1G015210	GO:0004672, GO:0005515, GO:0005524, GO:0006468
NIL2, SM_vs_SI	HORVU1Hr1G015720	GO:0003677, GO:0005634
NIL2, SM_vs_SI	HORVU1Hr1G019750	GO:0005507, GO:0016491, GO:0046274, GO:0048046, GO:0052716, GO:0055114
NIL2, SM_vs_SI	HORVU1Hr1G020410	GO:0016491, GO:0055114
NIL2, SM_vs_SI	HORVU1Hr1G028030	GO:0004470, GO:0004471, GO:0006108, GO:0051287, GO:0055114
NIL2, SM_vs_SI	HORVU1Hr1G039820	GO:0005506, GO:0006633, GO:0016491, GO:0055114
NIL2, SM_vs_SI	HORVU1Hr1G042250	GO:0009055, GO:0015035, GO:0035556, GO:0045454
NIL2, SM_vs_SI	HORVU1Hr1G047030	GO:0005506, GO:0016705, GO:0020037, GO:0055114
NIL2, SM_vs_SI	HORVU1Hr1G047090	GO:0005506, GO:0016705, GO:0020037, GO:0055114
NIL2, SM_vs_SI	HORVU1Hr1G049190	GO:0005515
NIL2, SM_vs_SI	HORVU1Hr1G049230	GO:0005515
NIL2, SM_vs_SI	HORVU1Hr1G049280	GO:0005515
NIL2, SM_vs_SI	HORVU1Hr1G057410	GO:0005509
NIL2, SM_vs_SI	HORVU1Hr1G061140	GO:0004427, GO:0009678, GO:0015992, GO:0016020
NIL2, SM_vs_SI	HORVU1Hr1G062030	GO:0004568, GO:0005975, GO:0006032, GO:0008061, GO:0016998
NIL2, SM_vs_SI	HORVU1Hr1G063390	GO:0005524
NIL2, SM_vs_SI	HORVU1Hr1G065150	GO:0004867, GO:0005576
NIL2, SM_vs_SI	HORVU1Hr1G069800	GO:0006869, GO:0008289
NIL2, SM_vs_SI	HORVU1Hr1G070250	GO:0003700, GO:0006355, GO:0043565
NIL2, SM_vs_SI	HORVU1Hr1G073720	GO:0006810, GO:0016021
NIL2, SM_vs_SI	HORVU1Hr1G074310	GO:0004672, GO:0005524, GO:0006468
NIL2, SM_vs_SI	HORVU1Hr1G074330	GO:0005975, GO:0042132, GO:0042578
NIL2, SM_vs_SI	HORVU1Hr1G075110	GO:0000287, GO:0004427, GO:0005737, GO:0006796
NIL2, SM_vs_SI	HORVU1Hr1G075620	GO:0005524, GO:0016887
NIL2, SM_vs_SI	HORVU1Hr1G075780	GO:0004601, GO:0006979, GO:0020037, GO:0055114
NIL2, SM_vs_SI	HORVU1Hr1G076730	GO:0016491, GO:0055114
NIL2, SM_vs_SI	HORVU1Hr1G078050	GO:0008061
NIL2, SM_vs_SI	HORVU1Hr1G080850	GO:0006855, GO:0015238, GO:0015297, GO:0016020, GO:0055085
NIL2, SM_vs_SI	HORVU1Hr1G081710	GO:0005506, GO:0016705, GO:0020037, GO:0055114
NIL2, SM_vs_SI	HORVU1Hr1G084900	GO:0003824, GO:0008152, GO:0008661, GO:0016114
NIL2, SM_vs_SI	HORVU1Hr1G086050	GO:0005515, GO:0043531
NIL2, SM_vs_SI	HORVU1Hr1G090360	GO:0003824, GO:0043169
NIL2, SM_vs_SI	HORVU1Hr1G092250	GO:0004672, GO:0005524, GO:0006468
NIL2, SM_vs_SI	HORVU1Hr1G092640	GO:0016021, GO:0055085
NIL2, SM_vs_SI	HORVU2Hr1G004510	GO:0005506, GO:0016705, GO:0020037, GO:0055114
NIL2, SM_vs_SI	HORVU2Hr1G004530	GO:0005506, GO:0016705, GO:0020037, GO:0055114
NIL2, SM_vs_SI	HORVU2Hr1G004540	GO:0000287, GO:0008152, GO:0010333, GO:0016829
NIL2, SM_vs_SI	HORVU2Hr1G004550	GO:0005506, GO:0016705, GO:0020037, GO:0055114
NIL2, SM_vs_SI	HORVU2Hr1G004600	GO:0005506, GO:0016705, GO:0020037, GO:0055114
NIL2, SM_vs_SI	HORVU2Hr1G007570	GO:0008152, GO:0008168
NIL2, SM_vs_SI	HORVU2Hr1G028470	GO:0003677
NIL2, SM_vs_SI	HORVU2Hr1G036570	GO:0005215, GO:0016020, GO:0016021, GO:0022857, GO:0022891, GO:0055085
NIL2, SM_vs_SI	HORVU2Hr1G036800	GO:0008299
NIL2, SM_vs_SI	HORVU2Hr1G041080	GO:0005215, GO:0016020, GO:0016021, GO:0022857, GO:0022891, GO:0055085
NIL2, SM_vs_SI	HORVU2Hr1G044270	GO:0004672, GO:0005524, GO:0006468
NIL2, SM_vs_SI	HORVU2Hr1G044450	GO:0004553, GO:0005975
NIL2, SM_vs_SI	HORVU2Hr1G044520	GO:0004672, GO:0005524, GO:0006468
NIL2, SM_vs_SI	HORVU2Hr1G044590	GO:0004672, GO:0005524, GO:0006468
NIL2, SM_vs_SI	HORVU2Hr1G044870	GO:0004672, GO:0005524, GO:0006468
NIL2, SM_vs_SI	HORVU2Hr1G047230	GO:0005096
NIL2, SM_vs_SI	HORVU2Hr1G061320	GO:0003677, GO:0005634, GO:0006355, GO:0043565
NIL2, SM_vs_SI	HORVU2Hr1G064160	GO:0016021, GO:0022857, GO:0055085
NIL2, SM_vs_SI	HORVU2Hr1G067350	GO:0000145, GO:0006887
NIL2, SM_vs_SI	HORVU2Hr1G068010	GO:0016491, GO:0055114
NIL2, SM_vs_SI	HORVU2Hr1G068090	GO:0006855, GO:0015238, GO:0015297, GO:0016020, GO:0055085
NIL2, SM_vs_SI	HORVU2Hr1G071270	GO:0003677, GO:0003700, GO:0006355
NIL2, SM_vs_SI	HORVU2Hr1G077220	GO:0003824, GO:0010181, GO:0016491, GO:0055114
NIL2, SM_vs_SI	HORVU2Hr1G080140	GO:0003824, GO:0005975, GO:0016853, GO:0019318, GO:0030246
NIL2, SM_vs_SI	HORVU2Hr1G083020	GO:0005506, GO:0016705, GO:0020037, GO:0055114
NIL2, SM_vs_SI	HORVU2Hr1G088880	GO:0005506, GO:0006633, GO:0016491, GO:0055114
NIL2, SM_vs_SI	HORVU2Hr1G090170	GO:0008152, GO:0016758
NIL2, SM_vs_SI	HORVU2Hr1G092710	GO:0003677, GO:0003700, GO:0006355, GO:0043565
NIL2, SM_vs_SI	HORVU2Hr1G099530	GO:0003333, GO:0015171, GO:0016020
NIL2, SM_vs_SI	HORVU2Hr1G103150	GO:0004857
NIL2, SM_vs_SI	HORVU2Hr1G112070	GO:0005506, GO:0016705, GO:0020037, GO:0055114
NIL2, SM_vs_SI	HORVU2Hr1G121170	GO:0005506, GO:0016705, GO:0020037, GO:0055114
NIL2, SM_vs_SI	HORVU2Hr1G122090	GO:0016491, GO:0055114
NIL2, SM_vs_SI	HORVU2Hr1G123480	GO:0003676, GO:0005634
NIL2, SM_vs_SI	HORVU2Hr1G126150	GO:0003824, GO:0008152, GO:0008661, GO:0016114
NIL2, SM_vs_SI	HORVU2Hr1G000430	GO:0005506, GO:0016705, GO:0020037, GO:0055114
NIL2, SM_vs_SI	HORVU2Hr1G002750	GO:0004672, GO:0005524, GO:0006468
NIL2, SM_vs_SI	HORVU2Hr1G006100	GO:0004672, GO:0005524, GO:0006468, GO:0030246
NIL2, SM_vs_SI	HORVU2Hr1G016720	GO:0004672, GO:0005524, GO:0006468
NIL2, SM_vs_SI	HORVU2Hr1G018520	GO:0004601, GO:0006979, GO:0020037, GO:0055114
NIL2, SM_vs_SI	HORVU2Hr1G018570	GO:0004601, GO:0006979, GO:0020037, GO:0055114
NIL2, SM_vs_SI	HORVU2Hr1G027470	GO:0005506, GO:0016705, GO:0020037, GO:0055114
NIL2, SM_vs_SI	HORVU2Hr1G028660	GO:0004867, GO:0009611
NIL2, SM_vs_SI	HORVU2Hr1G039670	GO:0005515, GO:0007165
NIL2, SM_vs_SI	HORVU2Hr1G039850	GO:0006855, GO:0015238, GO:0015297, GO:0016020, GO:0055085
NIL2, SM_vs_SI	HORVU2Hr1G042350	GO:0016020, GO:0016760, GO:0030244
NIL2, SM_vs_SI	HORVU2Hr1G043890	GO:0004553, GO:0005975
NIL2, SM_vs_SI	HORVU2Hr1G043900	GO:0004553, GO:0005975
NIL2, SM_vs_SI	HORVU2Hr1G044640	GO:0004672, GO:0005524, GO:0006468
NIL2, SM_vs_SI	HORVU2Hr1G044650	GO:0004672, GO:0005524, GO:0006468
NIL2, SM_vs_SI	HORVU2Hr1G044680	GO:0004672, GO:0005524, GO:0006468
NIL2, SM_vs_SI	HORVU2Hr1G044890	GO:0004672, GO:0005524, GO:0006468
NIL2, SM_vs_SI	HORVU2Hr1G046180	GO:0005524
NIL2, SM_vs_SI	HORVU2Hr1G063690	GO:0006855, GO:0015238, GO:0015297, GO:0016020, GO:0055085
NIL2, SM_vs_SI	HORVU2Hr1G063910	GO:0004672, GO:0005515, GO:0005524, GO:0006468
NIL2, SM_vs_SI	HORVU2Hr1G068140	GO:0006855, GO:0015238, GO:0015297, GO:0016020, GO:0055085
NIL2, SM_vs_SI	HORVU2Hr1G075010	GO:0004514, GO:0004516, GO:0009435, GO:0019358
NIL2, SM_vs_SI	HORVU2Hr1G085270	GO:0004568, GO:0005975, GO:0006032, GO:0008061, GO:0016998
NIL2, SM_vs_SI	HORVU2Hr1G088420	GO:0008519, GO:0015696, GO:0016020
NIL2, SM_vs_SI	HORVU2Hr1G090280	GO:0055085
NIL2, SM_vs_SI	HORVU2Hr1G093030	GO:0006520, GO:0016491, GO:0055114
NIL2, SM_vs_SI	HORVU2Hr1G094230	GO:0003824, GO:0009058, GO:0030170
NIL2, SM_vs_SI	HORVU2Hr1G101920	GO:0009916, GO:0055114
NIL2, SM_vs_SI	HORVU2Hr1G103000	GO:0004097, GO:0008152, GO:0016491, GO:0055114
NIL2, SM_vs_SI	HORVU2Hr1G109990	GO:0000220, GO:0015078, GO:0015991, GO:0033179
NIL2, SM_vs_SI	HORVU2Hr1G110230	GO:0004672, GO:0005524, GO:0006468
NIL2, SM_vs_SI	HORVU2Hr1G114390	GO:0003824, GO:0006520, GO:0016831, GO:0019752, GO:0030170
NIL2, SM_vs_SI	HORVU2Hr1G120490	GO:0000160
NIL2, SM_vs_SI	HORVU2Hr1G123770	GO:0003824, GO:0008152
NIL2, SM_vs_SI	HORVU2Hr1G124300	GO:0005515
NIL2, SM_vs_SI	HORVU2Hr1G124930	GO:0004601, GO:0006979, GO:0020037, GO:0055114
NIL2, SM_vs_SI	HORVU2Hr1G124960	GO:0004601, GO:0006979, GO:0020037, GO:0055114
NIL2, SM_vs_SI	HORVU2Hr1G124970	GO:0004601, GO:0006979, GO:0020037, GO:0055114
NIL2, SM_vs_SI	HORVU3Hr1G009320	GO:0006869, GO:0008289
NIL2, SM_vs_SI	HORVU3Hr1G016860	GO:0004867, GO:0009611
NIL2, SM_vs_SI	HORVU3Hr1G018740	GO:0005215, GO:0016020, GO:0016021, GO:0022857, GO:0022891, GO:0055085
NIL2, SM_vs_SI	HORVU3Hr1G022780	GO:0004672, GO:0005524, GO:0006468, GO:0030247
NIL2, SM_vs_SI	HORVU3Hr1G023400	GO:0008152, GO:0016758
NIL2, SM_vs_SI	HORVU3Hr1G024210	GO:0005524, GO:0006810, GO:0016021, GO:0016887, GO:0042626, GO:0055085
NIL2, SM_vs_SI	HORVU3Hr1G026270	GO:0004252, GO:0006508
NIL2, SM_vs_SI	HORVU3Hr1G053350	GO:0005524, GO:0016020, GO:0016887
NIL2, SM_vs_SI	HORVU3Hr1G053380	GO:0005524, GO:0016020, GO:0016887
NIL2, SM_vs_SI	HORVU3Hr1G062520	GO:0030001, GO:0046872
NIL2, SM_vs_SI	HORVU3Hr1G063430	GO:0006855, GO:0015238, GO:0015297, GO:0016020, GO:0055085
NIL2, SM_vs_SI	HORVU3Hr1G064180	GO:0030247
NIL2, SM_vs_SI	HORVU3Hr1G064470	GO:0004568, GO:0005975, GO:0006032, GO:0008061, GO:0016998
NIL2, SM_vs_SI	HORVU3Hr1G067510	GO:0003700, GO:0006355, GO:0043565
NIL2, SM_vs_SI	HORVU3Hr1G067670	GO:0016021, GO:0055085
NIL2, SM_vs_SI	HORVU3Hr1G070270	GO:0004042, GO:0005737, GO:0006526, GO:0008080
NIL2, SM_vs_SI	HORVU3Hr1G071470	GO:0005524, GO:0016020, GO:0016887
NIL2, SM_vs_SI	HORVU3Hr1G075920	GO:0003824, GO:0009690, GO:0016491, GO:0016614, GO:0019139, GO:0050660, GO:0055114
NIL2, SM_vs_SI	HORVU3Hr1G078490	GO:0003677, GO:0004518, GO:0004519, GO:0005622, GO:0006281
NIL2, SM_vs_SI	HORVU3Hr1G078840	GO:0008152, GO:0016758
NIL2, SM_vs_SI	HORVU3Hr1G080100	GO:0003677, GO:0006355
NIL2, SM_vs_SI	HORVU3Hr1G080500	GO:0005506, GO:0016705, GO:0020037, GO:0055114
NIL2, SM_vs_SI	HORVU3Hr1G083540	GO:0008152, GO:0016758
NIL2, SM_vs_SI	HORVU3Hr1G085890	GO:0005524, GO:0006810, GO:0016021, GO:0016887, GO:0042626, GO:0055085
NIL2, SM_vs_SI	HORVU3Hr1G086220	GO:0005515
NIL2, SM_vs_SI	HORVU3Hr1G086230	GO:0005515
NIL2, SM_vs_SI	HORVU3Hr1G087050	GO:0005515
NIL2, SM_vs_SI	HORVU3Hr1G088200	GO:0003700, GO:0006355, GO:0043565
NIL2, SM_vs_SI	HORVU3Hr1G096360	GO:0016747
NIL2, SM_vs_SI	HORVU3Hr1G096860	GO:0015079, GO:0016020, GO:0071805
NIL2, SM_vs_SI	HORVU3Hr1G097860	GO:0005507, GO:0016491, GO:0046274, GO:0048046, GO:0052716, GO:0055114
NIL2, SM_vs_SI	HORVU3Hr1G099530	GO:0008152, GO:0016758
NIL2, SM_vs_SI	HORVU3Hr1G104940	GO:0005515
NIL2, SM_vs_SI	HORVU3Hr1G107910	GO:0030145, GO:0045735
NIL2, SM_vs_SI	HORVU3Hr1G109810	GO:0009058, GO:0016844
NIL2, SM_vs_SI	HORVU3Hr1G111160	GO:0004553, GO:0005975
NIL2, SM_vs_SI	HORVU3Hr1G112140	GO:0006950
NIL2, SM_vs_SI	HORVU3Hr1G117370	GO:0005515
NIL2, SM_vs_SI	HORVU3Hr1G000110	GO:0004672, GO:0005524, GO:0006468, GO:0030247
NIL2, SM_vs_SI	HORVU3Hr1G001990	GO:0030145, GO:0045735
NIL2, SM_vs_SI	HORVU3Hr1G002900	GO:0004672, GO:0005524, GO:0006468
NIL2, SM_vs_SI	HORVU3Hr1G003920	GO:0004672, GO:0005524, GO:0006468
NIL2, SM_vs_SI	HORVU3Hr1G004850	GO:0008152, GO:0016758
NIL2, SM_vs_SI	HORVU3Hr1G006640	GO:0004672, GO:0005524, GO:0006468
NIL2, SM_vs_SI	HORVU3Hr1G011850	GO:0005506, GO:0016705, GO:0020037, GO:0055114
NIL2, SM_vs_SI	HORVU3Hr1G011870	GO:0005506, GO:0016705, GO:0020037, GO:0055114
NIL2, SM_vs_SI	HORVU3Hr1G016990	GO:0016020, GO:0016760, GO:0030244
NIL2, SM_vs_SI	HORVU3Hr1G018690	GO:0004672, GO:0005524, GO:0006468, GO:0030246
NIL2, SM_vs_SI	HORVU3Hr1G019580	GO:0003872, GO:0005524, GO:0006002, GO:0006096
NIL2, SM_vs_SI	HORVU3Hr1G020140	GO:0003700, GO:0006355, GO:0043565
NIL2, SM_vs_SI	HORVU3Hr1G026330	GO:0004252, GO:0006508
NIL2, SM_vs_SI	HORVU3Hr1G033740	GO:0003700, GO:0006355, GO:0043565
NIL2, SM_vs_SI	HORVU3Hr1G056100	GO:0005506, GO:0016705, GO:0020037, GO:0055114
NIL2, SM_vs_SI	HORVU3Hr1G059480	GO:0004553, GO:0005975
NIL2, SM_vs_SI	HORVU3Hr1G064320	GO:0005515
NIL2, SM_vs_SI	HORVU3Hr1G064680	GO:0015031, GO:0016020
NIL2, SM_vs_SI	HORVU3Hr1G065320	GO:0005524, GO:0006810, GO:0016021, GO:0042626, GO:0055085
NIL2, SM_vs_SI	HORVU3Hr1G066880	GO:0004672, GO:0005524, GO:0006468
NIL2, SM_vs_SI	HORVU3Hr1G068700	GO:0009116
NIL2, SM_vs_SI	HORVU3Hr1G070700	GO:0004672, GO:0005515, GO:0005524, GO:0006468
NIL2, SM_vs_SI	HORVU3Hr1G070830	GO:0003824
NIL2, SM_vs_SI	HORVU3Hr1G075040	GO:0003824, GO:0006520, GO:0016831, GO:0019752, GO:0030170
NIL2, SM_vs_SI	HORVU3Hr1G075990	GO:0004672, GO:0005524, GO:0006468
NIL2, SM_vs_SI	HORVU3Hr1G077950	GO:0004252, GO:0006508
NIL2, SM_vs_SI	HORVU3Hr1G078520	GO:0004553, GO:0005975
NIL2, SM_vs_SI	HORVU3Hr1G081380	GO:0005488, GO:0005515
NIL2, SM_vs_SI	HORVU3Hr1G084220	GO:0004553, GO:0005975
NIL2, SM_vs_SI	HORVU3Hr1G099590	GO:0004672, GO:0005524, GO:0006468
NIL2, SM_vs_SI	HORVU3Hr1G100190	GO:0008168
NIL2, SM_vs_SI	HORVU3Hr1G105190	GO:0004553, GO:0005975
NIL2, SM_vs_SI	HORVU3Hr1G105400	GO:0004553, GO:0005975
NIL2, SM_vs_SI	HORVU3Hr1G105890	GO:0003333, GO:0015171, GO:0016020
NIL2, SM_vs_SI	HORVU3Hr1G105920	GO:0003333, GO:0015171, GO:0016020
NIL2, SM_vs_SI	HORVU3Hr1G106140	GO:0004553, GO:0005975
NIL2, SM_vs_SI	HORVU3Hr1G108360	GO:0003824, GO:0004588, GO:0004590, GO:0006207, GO:0006221, GO:0008152, GO:0009116, GO:0044205
NIL2, SM_vs_SI	HORVU3Hr1G109350	GO:0004672, GO:0005524, GO:0006468
NIL2, SM_vs_SI	HORVU3Hr1G112040	GO:0004601, GO:0006979, GO:0020037, GO:0055114
NIL2, SM_vs_SI	HORVU3Hr1G113120	GO:0042742, GO:0050832
NIL2, SM_vs_SI	HORVU3Hr1G113620	GO:0042742, GO:0050832
NIL2, SM_vs_SI	HORVU4Hr1G005440	GO:0030145, GO:0045735
NIL2, SM_vs_SI	HORVU4Hr1G007220	GO:0009055
NIL2, SM_vs_SI	HORVU4Hr1G018150	GO:0005506, GO:0006633, GO:0016491, GO:0055114
NIL2, SM_vs_SI	HORVU4Hr1G051450	GO:0000166, GO:0000287, GO:0004012, GO:0005524, GO:0015914, GO:0016021, GO:0046872
NIL2, SM_vs_SI	HORVU4Hr1G062440	GO:0004611, GO:0004612, GO:0005524, GO:0006094, GO:0017076
NIL2, SM_vs_SI	HORVU4Hr1G063660	GO:0008152, GO:0016758
NIL2, SM_vs_SI	HORVU4Hr1G064440	GO:0046856
NIL2, SM_vs_SI	HORVU4Hr1G067450	GO:0005215, GO:0016020, GO:0016021, GO:0022857, GO:0022891, GO:0055085
NIL2, SM_vs_SI	HORVU4Hr1G069720	GO:0008080
NIL2, SM_vs_SI	HORVU4Hr1G071020	GO:0005215, GO:0016020, GO:0016021, GO:0022857, GO:0022891, GO:0055085
NIL2, SM_vs_SI	HORVU4Hr1G071360	GO:0016021
NIL2, SM_vs_SI	HORVU4Hr1G072480	GO:0009055
NIL2, SM_vs_SI	HORVU4Hr1G076970	GO:0003677
NIL2, SM_vs_SI	HORVU4Hr1G077300	GO:0004867, GO:0005576
NIL2, SM_vs_SI	HORVU4Hr1G081350	GO:0003824, GO:0008152
NIL2, SM_vs_SI	HORVU4Hr1G081590	GO:0004568, GO:0004672, GO:0005524, GO:0006032, GO:0006468, GO:0016998
NIL2, SM_vs_SI	HORVU4Hr1G081670	GO:0004601, GO:0005509, GO:0016020, GO:0016491, GO:0050664, GO:0055114
NIL2, SM_vs_SI	HORVU4Hr1G084510	GO:0004672, GO:0005524, GO:0006468
NIL2, SM_vs_SI	HORVU4Hr1G085820	GO:0055085
NIL2, SM_vs_SI	HORVU4Hr1G086300	GO:0004553, GO:0005975
NIL2, SM_vs_SI	HORVU4Hr1G000850	GO:0005515
NIL2, SM_vs_SI	HORVU4Hr1G001450	GO:0080019
NIL2, SM_vs_SI	HORVU4Hr1G009210	GO:0005215, GO:0005622, GO:0006810
NIL2, SM_vs_SI	HORVU4Hr1G011430	GO:0016773
NIL2, SM_vs_SI	HORVU4Hr1G011760	GO:0008152, GO:0016758
NIL2, SM_vs_SI	HORVU4Hr1G013720	GO:0046983
NIL2, SM_vs_SI	HORVU4Hr1G014290	GO:0003677
NIL2, SM_vs_SI	HORVU4Hr1G017390	GO:0004190, GO:0006508
NIL2, SM_vs_SI	HORVU4Hr1G018180	GO:0005506, GO:0006633, GO:0016491, GO:0055114
NIL2, SM_vs_SI	HORVU4Hr1G028780	GO:0003677
NIL2, SM_vs_SI	HORVU4Hr1G050790	GO:0003993
NIL2, SM_vs_SI	HORVU4Hr1G053130	GO:0005509
NIL2, SM_vs_SI	HORVU4Hr1G056500	GO:0005506, GO:0016491, GO:0055114
NIL2, SM_vs_SI	HORVU4Hr1G060370	GO:0003824, GO:0043169
NIL2, SM_vs_SI	HORVU4Hr1G064070	GO:0004842, GO:0005488, GO:0016567
NIL2, SM_vs_SI	HORVU4Hr1G071040	GO:0005737, GO:0006535, GO:0009001, GO:0016740
NIL2, SM_vs_SI	HORVU4Hr1G072360	GO:0016491, GO:0055114, GO:0071949
NIL2, SM_vs_SI	HORVU4Hr1G076520	GO:0004672, GO:0005524, GO:0006468
NIL2, SM_vs_SI	HORVU4Hr1G078690	GO:0003924, GO:0005525, GO:0005622, GO:0006886, GO:0006913, GO:0007165, GO:0007264, GO:0015031, GO:0016020
NIL2, SM_vs_SI	HORVU4Hr1G083210	GO:0000162, GO:0004048, GO:0008152, GO:0016757
NIL2, SM_vs_SI	HORVU4Hr1G084810	GO:0016491, GO:0055114
NIL2, SM_vs_SI	HORVU4Hr1G085370	GO:0003677, GO:0046983
NIL2, SM_vs_SI	HORVU4Hr1G085690	GO:0003824, GO:0006520, GO:0016829
NIL2, SM_vs_SI	HORVU4Hr1G090190	GO:0030145, GO:0045735
NIL2, SM_vs_SI	HORVU5Hr1G005980	GO:0004124, GO:0006535
NIL2, SM_vs_SI	HORVU5Hr1G010880	GO:0030145, GO:0045735
NIL2, SM_vs_SI	HORVU5Hr1G012240	GO:0004553, GO:0005975
NIL2, SM_vs_SI	HORVU5Hr1G014060	GO:0005509
NIL2, SM_vs_SI	HORVU5Hr1G023480	GO:0005516, GO:0006950
NIL2, SM_vs_SI	HORVU5Hr1G023730	GO:0006952, GO:0009607
NIL2, SM_vs_SI	HORVU5Hr1G026120	GO:0005484, GO:0005515, GO:0006886, GO:0016020, GO:0016192
NIL2, SM_vs_SI	HORVU5Hr1G029820	GO:0015979
NIL2, SM_vs_SI	HORVU5Hr1G044350	GO:0003824, GO:0008152
NIL2, SM_vs_SI	HORVU5Hr1G061150	GO:0004672, GO:0005524, GO:0006468
NIL2, SM_vs_SI	HORVU5Hr1G061950	GO:0005506, GO:0016705, GO:0020037, GO:0055114
NIL2, SM_vs_SI	HORVU5Hr1G065620	GO:0016491, GO:0055114
NIL2, SM_vs_SI	HORVU5Hr1G066360	GO:0008271, GO:0008272, GO:0015116, GO:0016020, GO:0016021, GO:0055085
NIL2, SM_vs_SI	HORVU5Hr1G067490	GO:0016491, GO:0055114
NIL2, SM_vs_SI	HORVU5Hr1G076250	GO:0003993, GO:0016787, GO:0046872
NIL2, SM_vs_SI	HORVU5Hr1G077700	GO:0004672, GO:0004842, GO:0005524, GO:0006468, GO:0016567
NIL2, SM_vs_SI	HORVU5Hr1G077920	GO:0004553, GO:0005975
NIL2, SM_vs_SI	HORVU5Hr1G078630	GO:0004601, GO:0005509, GO:0016491, GO:0050664, GO:0055114
NIL2, SM_vs_SI	HORVU5Hr1G081840	GO:0016787
NIL2, SM_vs_SI	HORVU5Hr1G084900	GO:0004553, GO:0005975
NIL2, SM_vs_SI	HORVU5Hr1G087730	GO:0045735
NIL2, SM_vs_SI	HORVU5Hr1G096930	GO:0005506, GO:0016705, GO:0020037, GO:0055114
NIL2, SM_vs_SI	HORVU5Hr1G096950	GO:0005506, GO:0016705, GO:0020037, GO:0055114
NIL2, SM_vs_SI	HORVU5Hr1G097500	GO:0046872
NIL2, SM_vs_SI	HORVU5Hr1G099460	GO:0003677, GO:0006355
NIL2, SM_vs_SI	HORVU5Hr1G103460	GO:0006950, GO:0009415
NIL2, SM_vs_SI	HORVU5Hr1G104800	GO:0008080
NIL2, SM_vs_SI	HORVU5Hr1G106010	GO:0005576
NIL2, SM_vs_SI	HORVU5Hr1G106020	GO:0005576
NIL2, SM_vs_SI	HORVU5Hr1G106850	GO:0005524, GO:0016020, GO:0016887
NIL2, SM_vs_SI	HORVU5Hr1G111590	GO:0003677, GO:0006355
NIL2, SM_vs_SI	HORVU5Hr1G114700	GO:0008152, GO:0016758
NIL2, SM_vs_SI	HORVU5Hr1G124650	GO:0005524, GO:0016020, GO:0016887
NIL2, SM_vs_SI	HORVU5Hr1G001920	GO:0004672, GO:0005515, GO:0005524, GO:0006468
NIL2, SM_vs_SI	HORVU5Hr1G011640	GO:0004672, GO:0005524, GO:0006468
NIL2, SM_vs_SI	HORVU5Hr1G023720	GO:0006952, GO:0009607
NIL2, SM_vs_SI	HORVU5Hr1G024400	GO:0005516, GO:0006950
NIL2, SM_vs_SI	HORVU5Hr1G028460	GO:0005516
NIL2, SM_vs_SI	HORVU5Hr1G044550	GO:0004672, GO:0005509, GO:0005524, GO:0006468
NIL2, SM_vs_SI	HORVU5Hr1G045640	GO:0003677, GO:0006355
NIL2, SM_vs_SI	HORVU5Hr1G055850	GO:0005215, GO:0016020, GO:0016021, GO:0022857, GO:0022891, GO:0055085
NIL2, SM_vs_SI	HORVU5Hr1G060620	GO:0008152, GO:0016846
NIL2, SM_vs_SI	HORVU5Hr1G061580	GO:0015031, GO:0016021
NIL2, SM_vs_SI	HORVU5Hr1G061930	GO:0005506, GO:0016705, GO:0020037, GO:0055114
NIL2, SM_vs_SI	HORVU5Hr1G063430	GO:0004970, GO:0016020
NIL2, SM_vs_SI	HORVU5Hr1G063980	GO:0005506, GO:0016705, GO:0020037, GO:0055114
NIL2, SM_vs_SI	HORVU5Hr1G064020	GO:0016021
NIL2, SM_vs_SI	HORVU5Hr1G070400	GO:0005524, GO:0016020, GO:0016887
NIL2, SM_vs_SI	HORVU5Hr1G071140	GO:0016020, GO:0016760, GO:0030244
NIL2, SM_vs_SI	HORVU5Hr1G075670	GO:0004867, GO:0009611
NIL2, SM_vs_SI	HORVU5Hr1G080860	GO:0003978, GO:0005975, GO:0006012, GO:0016857
NIL2, SM_vs_SI	HORVU5Hr1G081310	GO:0008152, GO:0016758
NIL2, SM_vs_SI	HORVU5Hr1G083340	GO:0003993, GO:0016787, GO:0046872
NIL2, SM_vs_SI	HORVU5Hr1G084100	GO:0004672, GO:0005524, GO:0006468
NIL2, SM_vs_SI	HORVU5Hr1G084980	GO:0016747
NIL2, SM_vs_SI	HORVU5Hr1G085310	GO:0008152, GO:0016758
NIL2, SM_vs_SI	HORVU5Hr1G085710	GO:0005215, GO:0006810, GO:0016020
NIL2, SM_vs_SI	HORVU5Hr1G087880	GO:0016021, GO:0055085
NIL2, SM_vs_SI	HORVU5Hr1G089050	GO:0016747
NIL2, SM_vs_SI	HORVU5Hr1G089110	GO:0005506, GO:0016705, GO:0020037, GO:0055114
NIL2, SM_vs_SI	HORVU5Hr1G089840	GO:0004672, GO:0005509, GO:0005515, GO:0005524, GO:0006468
NIL2, SM_vs_SI	HORVU5Hr1G093090	GO:0003333, GO:0015171, GO:0016020
NIL2, SM_vs_SI	HORVU5Hr1G096940	GO:0005506, GO:0016705, GO:0020037, GO:0055114
NIL2, SM_vs_SI	HORVU5Hr1G098570	GO:0003677, GO:0005634, GO:0006355, GO:0043565
NIL2, SM_vs_SI	HORVU5Hr1G106640	GO:0017148, GO:0030598
NIL2, SM_vs_SI	HORVU5Hr1G110180	GO:0005315, GO:0006817, GO:0016021, GO:0022857, GO:0055085
NIL2, SM_vs_SI	HORVU5Hr1G111460	GO:0005524, GO:0006810, GO:0016021, GO:0016887, GO:0042626, GO:0055085
NIL2, SM_vs_SI	HORVU5Hr1G112610	GO:0017148, GO:0030598
NIL2, SM_vs_SI	HORVU5Hr1G117080	GO:0005315, GO:0006817, GO:0016021, GO:0022857, GO:0055085
NIL2, SM_vs_SI	HORVU5Hr1G120400	GO:0004649, GO:0005975
NIL2, SM_vs_SI	HORVU5Hr1G122510	GO:0004672, GO:0005515, GO:0005524, GO:0006468
NIL2, SM_vs_SI	HORVU5Hr1G124820	GO:0080019
NIL2, SM_vs_SI	HORVU6Hr1G011970	GO:0005509
NIL2, SM_vs_SI	HORVU6Hr1G021870	GO:0003677, GO:0003700, GO:0006355, GO:0043565
NIL2, SM_vs_SI	HORVU6Hr1G026810	GO:0005515
NIL2, SM_vs_SI	HORVU6Hr1G028790	GO:0003700, GO:0006355, GO:0043565
NIL2, SM_vs_SI	HORVU6Hr1G034490	GO:0004672, GO:0005524, GO:0006468
NIL2, SM_vs_SI	HORVU6Hr1G051560	GO:0003935, GO:0008686, GO:0009231
NIL2, SM_vs_SI	HORVU6Hr1G055000	GO:0003824, GO:0008152, GO:0009058, GO:0016747
NIL2, SM_vs_SI	HORVU6Hr1G061270	GO:0004030, GO:0006081, GO:0008152, GO:0016491, GO:0016620, GO:0055114
NIL2, SM_vs_SI	HORVU6Hr1G061450	GO:0055085
NIL2, SM_vs_SI	HORVU6Hr1G062960	GO:0003991, GO:0005737, GO:0006526, GO:0006561
NIL2, SM_vs_SI	HORVU6Hr1G067840	GO:0005525, GO:0005622, GO:0007264
NIL2, SM_vs_SI	HORVU6Hr1G076510	GO:0004222, GO:0006508, GO:0008237, GO:0008270, GO:0031012
NIL2, SM_vs_SI	HORVU6Hr1G084010	GO:0006950, GO:0009415
NIL2, SM_vs_SI	HORVU6Hr1G088400	GO:0004672, GO:0005515, GO:0005524, GO:0006468
NIL2, SM_vs_SI	HORVU6Hr1G090510	GO:0008168, GO:0008171, GO:0046983
NIL2, SM_vs_SI	HORVU6Hr1G094480	GO:0004499, GO:0016491, GO:0050660, GO:0050661, GO:0055114
NIL2, SM_vs_SI	HORVU6Hr1G000720	GO:0006952
NIL2, SM_vs_SI	HORVU6Hr1G005400	GO:0003824
NIL2, SM_vs_SI	HORVU6Hr1G027360	GO:0004792
NIL2, SM_vs_SI	HORVU6Hr1G034570	GO:0004672, GO:0005524, GO:0006468
NIL2, SM_vs_SI	HORVU6Hr1G069710	GO:0004672, GO:0005524, GO:0006468
NIL2, SM_vs_SI	HORVU6Hr1G088440	GO:0016491, GO:0055114
NIL2, SM_vs_SI	HORVU6Hr1G088960	GO:0005506, GO:0016705, GO:0020037, GO:0055114
NIL2, SM_vs_SI	HORVU6Hr1G088980	GO:0004672, GO:0005524, GO:0006468
NIL2, SM_vs_SI	HORVU6Hr1G089510	GO:0030145, GO:0045735
NIL2, SM_vs_SI	HORVU6Hr1G090560	GO:0005515
NIL2, SM_vs_SI	HORVU6Hr1G094790	GO:0004672, GO:0005524, GO:0006468
NIL2, SM_vs_SI	HORVU7Hr1G002720	GO:0005515
NIL2, SM_vs_SI	HORVU7Hr1G002820	GO:0004601, GO:0006979, GO:0020037, GO:0055114
NIL2, SM_vs_SI	HORVU7Hr1G010150	GO:0016491, GO:0055114
NIL2, SM_vs_SI	HORVU7Hr1G010850	GO:0003824, GO:0006520, GO:0016831, GO:0019752, GO:0030170
NIL2, SM_vs_SI	HORVU7Hr1G019400	GO:0004672, GO:0005524, GO:0006468, GO:0030246
NIL2, SM_vs_SI	HORVU7Hr1G030160	GO:0016021
NIL2, SM_vs_SI	HORVU7Hr1G033530	GO:0005576
NIL2, SM_vs_SI	HORVU7Hr1G040740	GO:0005576
NIL2, SM_vs_SI	HORVU7Hr1G042240	GO:0003824, GO:0005975, GO:0016901, GO:0048038
NIL2, SM_vs_SI	HORVU7Hr1G043620	GO:0004672, GO:0005524, GO:0006468
NIL2, SM_vs_SI	HORVU7Hr1G055330	GO:0017148, GO:0030598
NIL2, SM_vs_SI	HORVU7Hr1G056530	GO:0016020
NIL2, SM_vs_SI	HORVU7Hr1G082860	GO:0003723, GO:0004525, GO:0006396
NIL2, SM_vs_SI	HORVU7Hr1G088260	GO:0005506, GO:0005737, GO:0019310, GO:0050113, GO:0055114
NIL2, SM_vs_SI	HORVU7Hr1G089160	GO:0003824, GO:0016491, GO:0016614, GO:0050660, GO:0055114
NIL2, SM_vs_SI	HORVU7Hr1G091800	GO:0030145, GO:0045735
NIL2, SM_vs_SI	HORVU7Hr1G091860	GO:0003824, GO:0006520, GO:0016831, GO:0019752, GO:0030170
NIL2, SM_vs_SI	HORVU7Hr1G092800	GO:0000162, GO:0004834, GO:0030170
NIL2, SM_vs_SI	HORVU7Hr1G095230	GO:0016747
NIL2, SM_vs_SI	HORVU7Hr1G098110	GO:0004601, GO:0006979, GO:0020037, GO:0055114
NIL2, SM_vs_SI	HORVU7Hr1G099390	GO:0004672, GO:0005524, GO:0006468
NIL2, SM_vs_SI	HORVU7Hr1G101740	GO:0005509
NIL2, SM_vs_SI	HORVU7Hr1G106450	GO:0004672, GO:0005524, GO:0006468
NIL2, SM_vs_SI	HORVU7Hr1G113830	GO:0003700, GO:0006355, GO:0043565
NIL2, SM_vs_SI	HORVU7Hr1G114880	GO:0043531
NIL2, SM_vs_SI	HORVU7Hr1G116830	GO:0016491, GO:0055114
NIL2, SM_vs_SI	HORVU7Hr1G118020	GO:0004190, GO:0006508
NIL2, SM_vs_SI	HORVU7Hr1G001190	GO:0005515
[truncated: 1,682 more rows]

## Sheet: Down-regulated DEG
Pairwise Comparison	Gene_ID	Gene Ontology ID
NIL1, RI_vs_SI	HORVU1Hr1G091370	GO:0000786, GO:0003677, GO:0046982
NIL1, RI_vs_SI	HORVU1Hr1G091370	GO:0000786, GO:0003677, GO:0046982
NIL1, RI_vs_SI	HORVU2Hr1G121820	GO:0009055, GO:0009772, GO:0019684, GO:0045156
NIL1, RI_vs_SI	HORVU2Hr1G121820	GO:0009055, GO:0009772, GO:0019684, GO:0045156
NIL1, RI_vs_SI	HORVU2Hr1G070700	GO:0006629, GO:0008081
NIL1, RI_vs_SI	HORVU2Hr1G070700	GO:0006629, GO:0008081
NIL1, RI_vs_SI	HORVU3Hr1G088940	GO:0003824, GO:0006520, GO:0016831, GO:0019752, GO:0030170
NIL1, RI_vs_SI	HORVU3Hr1G088940	GO:0003824, GO:0006520, GO:0016831, GO:0019752, GO:0030170
NIL1, RI_vs_SI	HORVU4Hr1G066230	GO:0005506, GO:0016705, GO:0020037, GO:0055114
NIL1, RI_vs_SI	HORVU4Hr1G066230	GO:0005506, GO:0016705, GO:0020037, GO:0055114
NIL1, RI_vs_SI	HORVU7Hr1G030160	GO:0016021
NIL1, RI_vs_SI	HORVU7Hr1G030160	GO:0016021
NIL1, RI_vs_SI	HORVU7Hr1G055900	GO:0006810, GO:0016021
NIL1, RI_vs_SI	HORVU7Hr1G055900	GO:0006810, GO:0016021
NIL1, RI_vs_SI	HORVU7Hr1G083910	GO:0005515
NIL1, RI_vs_SI	HORVU7Hr1G083910	GO:0005515
NIL1, RM_vs_RI	HORVU1Hr1G016980	GO:0004601, GO:0006979, GO:0020037, GO:0055114
NIL1, RM_vs_RI	HORVU1Hr1G016980	GO:0004601, GO:0006979, GO:0020037, GO:0055114
NIL1, RM_vs_RI	HORVU1Hr1G038010	GO:0009522, GO:0009579, GO:0015979, GO:0016021
NIL1, RM_vs_RI	HORVU1Hr1G038010	GO:0009522, GO:0009579, GO:0015979, GO:0016021
NIL1, RM_vs_RI	HORVU1Hr1G025060	GO:0016020, GO:0055114
NIL1, RM_vs_RI	HORVU1Hr1G025060	GO:0016020, GO:0055114
NIL1, RM_vs_RI	HORVU2Hr1G069650	GO:0006397, GO:0009507
NIL1, RM_vs_RI	HORVU2Hr1G069650	GO:0006397, GO:0009507
NIL1, RM_vs_RI	HORVU2Hr1G092710	GO:0003677, GO:0003700, GO:0006355, GO:0043565
NIL1, RM_vs_RI	HORVU2Hr1G092710	GO:0003677, GO:0003700, GO:0006355, GO:0043565
NIL1, RM_vs_RI	HORVU2Hr1G103150	GO:0004857
NIL1, RM_vs_RI	HORVU2Hr1G103150	GO:0004857
NIL1, RM_vs_RI	HORVU2Hr1G121820	GO:0009055, GO:0009772, GO:0019684, GO:0045156
NIL1, RM_vs_RI	HORVU2Hr1G121820	GO:0009055, GO:0009772, GO:0019684, GO:0045156
NIL1, RM_vs_RI	HORVU2Hr1G070570	GO:0009055, GO:0009772, GO:0019684, GO:0045156
NIL1, RM_vs_RI	HORVU2Hr1G070570	GO:0009055, GO:0009772, GO:0019684, GO:0045156
NIL1, RM_vs_RI	HORVU3Hr1G112010	GO:0006950
NIL1, RM_vs_RI	HORVU3Hr1G112010	GO:0006950
NIL1, RM_vs_RI	HORVU3Hr1G070830	GO:0003824
NIL1, RM_vs_RI	HORVU3Hr1G070830	GO:0003824
NIL1, RM_vs_RI	HORVU3Hr1G080330	GO:0004672, GO:0005515, GO:0005524, GO:0006468
NIL1, RM_vs_RI	HORVU3Hr1G080330	GO:0004672, GO:0005515, GO:0005524, GO:0006468
NIL1, RM_vs_RI	HORVU5Hr1G103460	GO:0006950, GO:0009415
NIL1, RM_vs_RI	HORVU5Hr1G103460	GO:0006950, GO:0009415
NIL1, RM_vs_RI	HORVU5Hr1G064630	GO:0009522, GO:0009579, GO:0015979, GO:0016021
NIL1, RM_vs_RI	HORVU5Hr1G064630	GO:0009522, GO:0009579, GO:0015979, GO:0016021
NIL1, RM_vs_RI	HORVU5Hr1G124820	GO:0080019
NIL1, RM_vs_RI	HORVU5Hr1G124820	GO:0080019
NIL1, RM_vs_RI	HORVU6Hr1G049130	GO:0003677, GO:0003899, GO:0006351
NIL1, RM_vs_RI	HORVU6Hr1G049130	GO:0003677, GO:0003899, GO:0006351
NIL1, RM_vs_RI	HORVU6Hr1G049170	GO:0005524, GO:0015986, GO:0015991, GO:0015992, GO:0016820, GO:0033178, GO:0045261, GO:0046034, GO:0046933, GO:0046961
NIL1, RM_vs_RI	HORVU6Hr1G049170	GO:0005524, GO:0015986, GO:0015991, GO:0015992, GO:0016820, GO:0033178, GO:0045261, GO:0046034, GO:0046933, GO:0046961
NIL1, RM_vs_RI	HORVU6Hr1G084010	GO:0006950, GO:0009415
NIL1, RM_vs_RI	HORVU6Hr1G084010	GO:0006950, GO:0009415
NIL1, RM_vs_RI	HORVU7Hr1G012850	GO:0000786, GO:0003677, GO:0005634, GO:0006334
NIL1, RM_vs_RI	HORVU7Hr1G012850	GO:0000786, GO:0003677, GO:0005634, GO:0006334
NIL1, RM_vs_RI	HORVU7Hr1G027680	GO:0003676, GO:0003677, GO:0006281, GO:0008270, GO:0016818
NIL1, RM_vs_RI	HORVU7Hr1G027680	GO:0003676, GO:0003677, GO:0006281, GO:0008270, GO:0016818
NIL1, RM_vs_RI	HORVU7Hr1G030160	GO:0016021
NIL1, RM_vs_RI	HORVU7Hr1G030160	GO:0016021
NIL1, RM_vs_RI	HORVU7Hr1G040460	GO:0004739, GO:0006086, GO:0008152, GO:0016624, GO:0043231
NIL1, RM_vs_RI	HORVU7Hr1G040460	GO:0004739, GO:0006086, GO:0008152, GO:0016624, GO:0043231
NIL1, RM_vs_RI	HORVU7Hr1G078670	GO:0003729, GO:0005849, GO:0006378
NIL1, RM_vs_RI	HORVU7Hr1G078670	GO:0003729, GO:0005849, GO:0006378
NIL1, RM_vs_RI	HORVU0Hr1G011510	GO:0003735, GO:0005840, GO:0006412
NIL1, RM_vs_RI	HORVU0Hr1G011510	GO:0003735, GO:0005840, GO:0006412
NIL1, RM_vs_SM	HORVU1Hr1G002590	GO:0004672, GO:0005524, GO:0006468
NIL1, RM_vs_SM	HORVU1Hr1G002590	GO:0004672, GO:0005524, GO:0006468
NIL1, RM_vs_SM	HORVU1Hr1G021150	GO:0005515
NIL1, RM_vs_SM	HORVU1Hr1G021150	GO:0005515
NIL1, RM_vs_SM	HORVU1Hr1G049270	GO:0005515
NIL1, RM_vs_SM	HORVU1Hr1G049270	GO:0005515
NIL1, RM_vs_SM	HORVU1Hr1G052430	GO:0004568, GO:0005975, GO:0006032, GO:0016998
NIL1, RM_vs_SM	HORVU1Hr1G052430	GO:0004568, GO:0005975, GO:0006032, GO:0016998
NIL1, RM_vs_SM	HORVU1Hr1G091370	GO:0000786, GO:0003677, GO:0046982
NIL1, RM_vs_SM	HORVU1Hr1G091370	GO:0000786, GO:0003677, GO:0046982
NIL1, RM_vs_SM	HORVU1Hr1G065150	GO:0004867, GO:0005576
NIL1, RM_vs_SM	HORVU1Hr1G065150	GO:0004867, GO:0005576
NIL1, RM_vs_SM	HORVU1Hr1G074330	GO:0005975, GO:0042132, GO:0042578
NIL1, RM_vs_SM	HORVU1Hr1G074330	GO:0005975, GO:0042132, GO:0042578
NIL1, RM_vs_SM	HORVU2Hr1G004510	GO:0005506, GO:0016705, GO:0020037, GO:0055114
NIL1, RM_vs_SM	HORVU2Hr1G004510	GO:0005506, GO:0016705, GO:0020037, GO:0055114
NIL1, RM_vs_SM	HORVU2Hr1G004530	GO:0005506, GO:0016705, GO:0020037, GO:0055114
NIL1, RM_vs_SM	HORVU2Hr1G004530	GO:0005506, GO:0016705, GO:0020037, GO:0055114
NIL1, RM_vs_SM	HORVU2Hr1G004540	GO:0000287, GO:0008152, GO:0010333, GO:0016829
NIL1, RM_vs_SM	HORVU2Hr1G004540	GO:0000287, GO:0008152, GO:0010333, GO:0016829
NIL1, RM_vs_SM	HORVU2Hr1G004550	GO:0005506, GO:0016705, GO:0020037, GO:0055114
NIL1, RM_vs_SM	HORVU2Hr1G004550	GO:0005506, GO:0016705, GO:0020037, GO:0055114
NIL1, RM_vs_SM	HORVU2Hr1G044450	GO:0004553, GO:0005975
NIL1, RM_vs_SM	HORVU2Hr1G044450	GO:0004553, GO:0005975
NIL1, RM_vs_SM	HORVU2Hr1G069650	GO:0006397, GO:0009507
NIL1, RM_vs_SM	HORVU2Hr1G069650	GO:0006397, GO:0009507
NIL1, RM_vs_SM	HORVU2Hr1G112580	GO:0003676, GO:0004519, GO:0006308, GO:0016788
NIL1, RM_vs_SM	HORVU2Hr1G112580	GO:0003676, GO:0004519, GO:0006308, GO:0016788
NIL1, RM_vs_SM	HORVU2Hr1G121820	GO:0009055, GO:0009772, GO:0019684, GO:0045156
NIL1, RM_vs_SM	HORVU2Hr1G121820	GO:0009055, GO:0009772, GO:0019684, GO:0045156
NIL1, RM_vs_SM	HORVU2Hr1G004640	GO:0005506, GO:0016705, GO:0020037, GO:0055114
NIL1, RM_vs_SM	HORVU2Hr1G004640	GO:0005506, GO:0016705, GO:0020037, GO:0055114
NIL1, RM_vs_SM	HORVU2Hr1G070570	GO:0009055, GO:0009772, GO:0019684, GO:0045156
NIL1, RM_vs_SM	HORVU2Hr1G070570	GO:0009055, GO:0009772, GO:0019684, GO:0045156
NIL1, RM_vs_SM	HORVU2Hr1G090280	GO:0055085
NIL1, RM_vs_SM	HORVU2Hr1G090280	GO:0055085
NIL1, RM_vs_SM	HORVU2Hr1G110230	GO:0004672, GO:0005524, GO:0006468
NIL1, RM_vs_SM	HORVU2Hr1G110230	GO:0004672, GO:0005524, GO:0006468
NIL1, RM_vs_SM	HORVU3Hr1G064470	GO:0004568, GO:0005975, GO:0006032, GO:0008061, GO:0016998
NIL1, RM_vs_SM	HORVU3Hr1G064470	GO:0004568, GO:0005975, GO:0006032, GO:0008061, GO:0016998
NIL1, RM_vs_SM	HORVU3Hr1G011870	GO:0005506, GO:0016705, GO:0020037, GO:0055114
NIL1, RM_vs_SM	HORVU3Hr1G011870	GO:0005506, GO:0016705, GO:0020037, GO:0055114
NIL1, RM_vs_SM	HORVU3Hr1G059480	GO:0004553, GO:0005975
NIL1, RM_vs_SM	HORVU3Hr1G059480	GO:0004553, GO:0005975
NIL1, RM_vs_SM	HORVU3Hr1G105920	GO:0003333, GO:0015171, GO:0016020
NIL1, RM_vs_SM	HORVU3Hr1G105920	GO:0003333, GO:0015171, GO:0016020
NIL1, RM_vs_SM	HORVU3Hr1G109350	GO:0004672, GO:0005524, GO:0006468
NIL1, RM_vs_SM	HORVU3Hr1G109350	GO:0004672, GO:0005524, GO:0006468
NIL1, RM_vs_SM	HORVU3Hr1G113120	GO:0042742, GO:0050832
NIL1, RM_vs_SM	HORVU3Hr1G113120	GO:0042742, GO:0050832
NIL1, RM_vs_SM	HORVU3Hr1G113620	GO:0042742, GO:0050832
NIL1, RM_vs_SM	HORVU3Hr1G113620	GO:0042742, GO:0050832
NIL1, RM_vs_SM	HORVU4Hr1G016740	GO:0003735, GO:0005622, GO:0005840, GO:0006412, GO:0015935
NIL1, RM_vs_SM	HORVU4Hr1G016740	GO:0003735, GO:0005622, GO:0005840, GO:0006412, GO:0015935
NIL1, RM_vs_SM	HORVU4Hr1G057740	GO:0005515
NIL1, RM_vs_SM	HORVU4Hr1G057740	GO:0005515
NIL1, RM_vs_SM	HORVU4Hr1G061890	GO:0000166, GO:0005524, GO:0016876, GO:0043039
NIL1, RM_vs_SM	HORVU4Hr1G061890	GO:0000166, GO:0005524, GO:0016876, GO:0043039
NIL1, RM_vs_SM	HORVU4Hr1G067450	GO:0005215, GO:0016020, GO:0016021, GO:0022857, GO:0022891, GO:0055085
NIL1, RM_vs_SM	HORVU4Hr1G067450	GO:0005215, GO:0016020, GO:0016021, GO:0022857, GO:0022891, GO:0055085
NIL1, RM_vs_SM	HORVU4Hr1G069720	GO:0008080
NIL1, RM_vs_SM	HORVU4Hr1G069720	GO:0008080
NIL1, RM_vs_SM	HORVU4Hr1G071020	GO:0005215, GO:0016020, GO:0016021, GO:0022857, GO:0022891, GO:0055085
NIL1, RM_vs_SM	HORVU4Hr1G071020	GO:0005215, GO:0016020, GO:0016021, GO:0022857, GO:0022891, GO:0055085
NIL1, RM_vs_SM	HORVU4Hr1G013990	GO:0008152, GO:0016491, GO:0055114
NIL1, RM_vs_SM	HORVU4Hr1G013990	GO:0008152, GO:0016491, GO:0055114
NIL1, RM_vs_SM	HORVU4Hr1G066230	GO:0005506, GO:0016705, GO:0020037, GO:0055114
NIL1, RM_vs_SM	HORVU4Hr1G066230	GO:0005506, GO:0016705, GO:0020037, GO:0055114
NIL1, RM_vs_SM	HORVU4Hr1G079620	GO:0005506, GO:0016705, GO:0020037, GO:0055114
NIL1, RM_vs_SM	HORVU4Hr1G079620	GO:0005506, GO:0016705, GO:0020037, GO:0055114
NIL1, RM_vs_SM	HORVU4Hr1G080110	GO:0004672, GO:0005524, GO:0006468
NIL1, RM_vs_SM	HORVU4Hr1G080110	GO:0004672, GO:0005524, GO:0006468
NIL1, RM_vs_SM	HORVU5Hr1G106010	GO:0005576
NIL1, RM_vs_SM	HORVU5Hr1G106010	GO:0005576
NIL1, RM_vs_SM	HORVU5Hr1G124650	GO:0005524, GO:0016020, GO:0016887
NIL1, RM_vs_SM	HORVU5Hr1G124650	GO:0005524, GO:0016020, GO:0016887
NIL1, RM_vs_SM	HORVU5Hr1G023720	GO:0006952, GO:0009607
NIL1, RM_vs_SM	HORVU5Hr1G023720	GO:0006952, GO:0009607
NIL1, RM_vs_SM	HORVU5Hr1G061580	GO:0015031, GO:0016021
NIL1, RM_vs_SM	HORVU5Hr1G061580	GO:0015031, GO:0016021
NIL1, RM_vs_SM	HORVU5Hr1G064630	GO:0009522, GO:0009579, GO:0015979, GO:0016021
NIL1, RM_vs_SM	HORVU5Hr1G064630	GO:0009522, GO:0009579, GO:0015979, GO:0016021
NIL1, RM_vs_SM	HORVU5Hr1G073800	GO:0003824, GO:0050662
NIL1, RM_vs_SM	HORVU5Hr1G073800	GO:0003824, GO:0050662
NIL1, RM_vs_SM	HORVU5Hr1G118800	GO:0005515
NIL1, RM_vs_SM	HORVU5Hr1G118800	GO:0005515
NIL1, RM_vs_SM	HORVU6Hr1G026810	GO:0005515
NIL1, RM_vs_SM	HORVU6Hr1G026810	GO:0005515
NIL1, RM_vs_SM	HORVU6Hr1G088440	GO:0016491, GO:0055114
NIL1, RM_vs_SM	HORVU6Hr1G088440	GO:0016491, GO:0055114
NIL1, RM_vs_SM	HORVU6Hr1G094790	GO:0004672, GO:0005524, GO:0006468
NIL1, RM_vs_SM	HORVU6Hr1G094790	GO:0004672, GO:0005524, GO:0006468
NIL1, RM_vs_SM	HORVU7Hr1G033530	GO:0005576
NIL1, RM_vs_SM	HORVU7Hr1G033530	GO:0005576
NIL1, RM_vs_SM	HORVU7Hr1G076680	GO:0003824, GO:0004348, GO:0006665, GO:0016021
NIL1, RM_vs_SM	HORVU7Hr1G076680	GO:0003824, GO:0004348, GO:0006665, GO:0016021
NIL1, RM_vs_SM	HORVU7Hr1G033620	GO:0005576
NIL1, RM_vs_SM	HORVU7Hr1G033620	GO:0005576
NIL1, RM_vs_SM	HORVU7Hr1G055900	GO:0006810, GO:0016021
NIL1, RM_vs_SM	HORVU7Hr1G055900	GO:0006810, GO:0016021
NIL1, RM_vs_SM	HORVU7Hr1G073100	GO:0005488
NIL1, RM_vs_SM	HORVU7Hr1G073100	GO:0005488
NIL1, RM_vs_SM	HORVU7Hr1G084920	GO:0004553, GO:0005975
NIL1, RM_vs_SM	HORVU7Hr1G084920	GO:0004553, GO:0005975
NIL1, RM_vs_SM	HORVU7Hr1G089300	GO:0004601, GO:0006979, GO:0020037, GO:0055114
NIL1, RM_vs_SM	HORVU7Hr1G089300	GO:0004601, GO:0006979, GO:0020037, GO:0055114
NIL1, RM_vs_SM	HORVU7Hr1G101590	GO:0005506, GO:0016705, GO:0020037, GO:0055114
NIL1, RM_vs_SM	HORVU7Hr1G101590	GO:0005506, GO:0016705, GO:0020037, GO:0055114
NIL1, RM_vs_SM	HORVU7Hr1G106710	GO:0003333, GO:0015171, GO:0016020
NIL1, RM_vs_SM	HORVU7Hr1G106710	GO:0003333, GO:0015171, GO:0016020
NIL1, RM_vs_SM	HORVU7Hr1G108490	GO:0004672, GO:0005515, GO:0005524, GO:0006468
NIL1, RM_vs_SM	HORVU7Hr1G108490	GO:0004672, GO:0005515, GO:0005524, GO:0006468
NIL1, RM_vs_SM	HORVU0Hr1G000780	GO:0004867, GO:0005576
NIL1, RM_vs_SM	HORVU0Hr1G000780	GO:0004867, GO:0005576
NIL1, RM_vs_SM	HORVU0Hr1G011510	GO:0003735, GO:0005840, GO:0006412
NIL1, RM_vs_SM	HORVU0Hr1G011510	GO:0003735, GO:0005840, GO:0006412
NIL1, RM_vs_SM	HORVU0Hr1G019300	GO:0005515
NIL1, RM_vs_SM	HORVU0Hr1G019300	GO:0005515
NIL1, SM_vs_SI	HORVU1Hr1G025060	GO:0016020, GO:0055114
NIL1, SM_vs_SI	HORVU1Hr1G025060	GO:0016020, GO:0055114
NIL1, SM_vs_SI	HORVU1Hr1G025090	GO:0003735, GO:0006412, GO:0015935
NIL1, SM_vs_SI	HORVU1Hr1G025090	GO:0003735, GO:0006412, GO:0015935
NIL1, SM_vs_SI	HORVU1Hr1G082950	GO:0003824, GO:0004630, GO:0005509, GO:0005515, GO:0016020, GO:0046470
NIL1, SM_vs_SI	HORVU1Hr1G082950	GO:0003824, GO:0004630, GO:0005509, GO:0005515, GO:0016020, GO:0046470
NIL1, SM_vs_SI	HORVU2Hr1G103150	GO:0004857
NIL1, SM_vs_SI	HORVU2Hr1G103150	GO:0004857
NIL1, SM_vs_SI	HORVU2Hr1G121820	GO:0009055, GO:0009772, GO:0019684, GO:0045156
NIL1, SM_vs_SI	HORVU2Hr1G121820	GO:0009055, GO:0009772, GO:0019684, GO:0045156
NIL1, SM_vs_SI	HORVU2Hr1G018600	GO:0046983
NIL1, SM_vs_SI	HORVU2Hr1G018600	GO:0046983
NIL1, SM_vs_SI	HORVU2Hr1G033320	GO:0003824, GO:0009058, GO:0030170
NIL1, SM_vs_SI	HORVU2Hr1G033320	GO:0003824, GO:0009058, GO:0030170
NIL1, SM_vs_SI	HORVU2Hr1G066000	GO:0046983
NIL1, SM_vs_SI	HORVU2Hr1G066000	GO:0046983
NIL1, SM_vs_SI	HORVU2Hr1G070570	GO:0009055, GO:0009772, GO:0019684, GO:0045156
NIL1, SM_vs_SI	HORVU2Hr1G070570	GO:0009055, GO:0009772, GO:0019684, GO:0045156
NIL1, SM_vs_SI	HORVU3Hr1G051040	GO:0003824
NIL1, SM_vs_SI	HORVU3Hr1G051040	GO:0003824
NIL1, SM_vs_SI	HORVU3Hr1G059170	GO:0003824
NIL1, SM_vs_SI	HORVU3Hr1G059170	GO:0003824
NIL1, SM_vs_SI	HORVU3Hr1G067380	GO:0003824, GO:0043169
NIL1, SM_vs_SI	HORVU3Hr1G067380	GO:0003824, GO:0043169
NIL1, SM_vs_SI	HORVU4Hr1G018150	GO:0005506, GO:0006633, GO:0016491, GO:0055114
NIL1, SM_vs_SI	HORVU4Hr1G018150	GO:0005506, GO:0006633, GO:0016491, GO:0055114
NIL1, SM_vs_SI	HORVU4Hr1G057000	GO:0016021
NIL1, SM_vs_SI	HORVU4Hr1G057000	GO:0016021
NIL1, SM_vs_SI	HORVU4Hr1G089580	GO:0008146
NIL1, SM_vs_SI	HORVU4Hr1G089580	GO:0008146
NIL1, SM_vs_SI	HORVU4Hr1G018180	GO:0005506, GO:0006633, GO:0016491, GO:0055114
NIL1, SM_vs_SI	HORVU4Hr1G018180	GO:0005506, GO:0006633, GO:0016491, GO:0055114
NIL1, SM_vs_SI	HORVU4Hr1G060370	GO:0003824, GO:0043169
NIL1, SM_vs_SI	HORVU4Hr1G060370	GO:0003824, GO:0043169
NIL1, SM_vs_SI	HORVU5Hr1G004630	GO:0009055, GO:0009772, GO:0019684, GO:0045156
NIL1, SM_vs_SI	HORVU5Hr1G004630	GO:0009055, GO:0009772, GO:0019684, GO:0045156
NIL1, SM_vs_SI	HORVU5Hr1G103460	GO:0006950, GO:0009415
NIL1, SM_vs_SI	HORVU5Hr1G103460	GO:0006950, GO:0009415
NIL1, SM_vs_SI	HORVU5Hr1G044550	GO:0004672, GO:0005509, GO:0005524, GO:0006468
NIL1, SM_vs_SI	HORVU5Hr1G044550	GO:0004672, GO:0005509, GO:0005524, GO:0006468
NIL1, SM_vs_SI	HORVU5Hr1G044590	GO:0016021, GO:0055085
NIL1, SM_vs_SI	HORVU5Hr1G044590	GO:0016021, GO:0055085
NIL1, SM_vs_SI	HORVU5Hr1G044640	GO:0016021, GO:0055085
NIL1, SM_vs_SI	HORVU5Hr1G044640	GO:0016021, GO:0055085
NIL1, SM_vs_SI	HORVU5Hr1G110170	GO:0005515, GO:0008270, GO:0046872
NIL1, SM_vs_SI	HORVU5Hr1G110170	GO:0005515, GO:0008270, GO:0046872
NIL1, SM_vs_SI	HORVU6Hr1G049170	GO:0005524, GO:0015986, GO:0015991, GO:0015992, GO:0016820, GO:0033178, GO:0045261, GO:0046034, GO:0046933, GO:0046961
NIL1, SM_vs_SI	HORVU6Hr1G049170	GO:0005524, GO:0015986, GO:0015991, GO:0015992, GO:0016820, GO:0033178, GO:0045261, GO:0046034, GO:0046933, GO:0046961
NIL1, SM_vs_SI	HORVU6Hr1G084010	GO:0006950, GO:0009415
NIL1, SM_vs_SI	HORVU6Hr1G084010	GO:0006950, GO:0009415
NIL1, SM_vs_SI	HORVU6Hr1G008780	GO:0006508, GO:0008234
NIL1, SM_vs_SI	HORVU6Hr1G008780	GO:0006508, GO:0008234
NIL1, SM_vs_SI	HORVU7Hr1G030160	GO:0016021
NIL1, SM_vs_SI	HORVU7Hr1G030160	GO:0016021
NIL1, SM_vs_SI	HORVU7Hr1G034180	GO:0008152, GO:0016758
NIL1, SM_vs_SI	HORVU7Hr1G034180	GO:0008152, GO:0016758
NIL1, SM_vs_SI	HORVU7Hr1G078960	GO:0004650, GO:0005975
NIL1, SM_vs_SI	HORVU7Hr1G078960	GO:0004650, GO:0005975
NIL1, SM_vs_SI	HORVU7Hr1G003170	GO:0009790
NIL1, SM_vs_SI	HORVU7Hr1G003170	GO:0009790
NIL1, SM_vs_SI	HORVU7Hr1G011810	GO:0003677
NIL1, SM_vs_SI	HORVU7Hr1G011810	GO:0003677
NIL1, SM_vs_SI	HORVU7Hr1G023030	GO:0008152, GO:0016758
NIL1, SM_vs_SI	HORVU7Hr1G023030	GO:0008152, GO:0016758
NIL1, SM_vs_SI	HORVU7Hr1G040460	GO:0004739, GO:0006086, GO:0008152, GO:0016624, GO:0043231
NIL1, SM_vs_SI	HORVU7Hr1G040460	GO:0004739, GO:0006086, GO:0008152, GO:0016624, GO:0043231
NIL1, SM_vs_SI	HORVU7Hr1G057100	GO:0005506, GO:0016705, GO:0020037, GO:0055114
NIL1, SM_vs_SI	HORVU7Hr1G057100	GO:0005506, GO:0016705, GO:0020037, GO:0055114
NIL1, SM_vs_SI	HORVU7Hr1G083910	GO:0005515
NIL1, SM_vs_SI	HORVU7Hr1G083910	GO:0005515
NIL1, SM_vs_SI	HORVU7Hr1G112910	GO:0004672, GO:0005524, GO:0006468
NIL1, SM_vs_SI	HORVU7Hr1G112910	GO:0004672, GO:0005524, GO:0006468
NIL2, RI_vs_SI	HORVU1Hr1G049270	GO:0005515
NIL2, RI_vs_SI	HORVU1Hr1G049270	GO:0005515
NIL2, RI_vs_SI	HORVU1Hr1G067730	GO:0004553, GO:0005975, GO:0030674, GO:0051015
NIL2, RI_vs_SI	HORVU1Hr1G067730	GO:0004553, GO:0005975, GO:0030674, GO:0051015
NIL2, RI_vs_SI	HORVU1Hr1G068020	GO:0008152, GO:0016491, GO:0016620, GO:0055114
NIL2, RI_vs_SI	HORVU1Hr1G068020	GO:0008152, GO:0016491, GO:0016620, GO:0055114
NIL2, RI_vs_SI	HORVU1Hr1G091370	GO:0000786, GO:0003677, GO:0046982
NIL2, RI_vs_SI	HORVU1Hr1G091370	GO:0000786, GO:0003677, GO:0046982
NIL2, RI_vs_SI	HORVU1Hr1G092680	GO:0003824, GO:0016491, GO:0016614, GO:0050660, GO:0055114
NIL2, RI_vs_SI	HORVU1Hr1G092680	GO:0003824, GO:0016491, GO:0016614, GO:0050660, GO:0055114
NIL2, RI_vs_SI	HORVU1Hr1G013970	GO:0005737, GO:0006629, GO:0016021, GO:0016627
NIL2, RI_vs_SI	HORVU1Hr1G013970	GO:0005737, GO:0006629, GO:0016021, GO:0016627
NIL2, RI_vs_SI	HORVU1Hr1G049070	GO:0005515
NIL2, RI_vs_SI	HORVU1Hr1G049070	GO:0005515
NIL2, RI_vs_SI	HORVU1Hr1G049190	GO:0005515
NIL2, RI_vs_SI	HORVU1Hr1G049190	GO:0005515
NIL2, RI_vs_SI	HORVU1Hr1G049210	GO:0005515
NIL2, RI_vs_SI	HORVU1Hr1G049210	GO:0005515
NIL2, RI_vs_SI	HORVU1Hr1G058070	GO:0005524
NIL2, RI_vs_SI	HORVU1Hr1G058070	GO:0005524
NIL2, RI_vs_SI	HORVU1Hr1G058490	GO:0000786, GO:0003677, GO:0046982
NIL2, RI_vs_SI	HORVU1Hr1G058490	GO:0000786, GO:0003677, GO:0046982
NIL2, RI_vs_SI	HORVU1Hr1G058500	GO:0000786, GO:0003677, GO:0046982
NIL2, RI_vs_SI	HORVU1Hr1G058500	GO:0000786, GO:0003677, GO:0046982
NIL2, RI_vs_SI	HORVU2Hr1G044360	GO:0004601, GO:0006979, GO:0020037, GO:0055114
NIL2, RI_vs_SI	HORVU2Hr1G044360	GO:0004601, GO:0006979, GO:0020037, GO:0055114
NIL2, RI_vs_SI	HORVU2Hr1G107970	GO:0043531
NIL2, RI_vs_SI	HORVU2Hr1G107970	GO:0043531
NIL2, RI_vs_SI	HORVU2Hr1G109590	GO:0016747
NIL2, RI_vs_SI	HORVU2Hr1G109590	GO:0016747
NIL2, RI_vs_SI	HORVU2Hr1G115980	GO:0005515, GO:0016491, GO:0016702, GO:0046872, GO:0055114
NIL2, RI_vs_SI	HORVU2Hr1G115980	GO:0005515, GO:0016491, GO:0016702, GO:0046872, GO:0055114
NIL2, RI_vs_SI	HORVU2Hr1G121170	GO:0005506, GO:0016705, GO:0020037, GO:0055114
NIL2, RI_vs_SI	HORVU2Hr1G121170	GO:0005506, GO:0016705, GO:0020037, GO:0055114
NIL2, RI_vs_SI	HORVU2Hr1G000430	GO:0005506, GO:0016705, GO:0020037, GO:0055114
NIL2, RI_vs_SI	HORVU2Hr1G000430	GO:0005506, GO:0016705, GO:0020037, GO:0055114
NIL2, RI_vs_SI	HORVU2Hr1G018570	GO:0004601, GO:0006979, GO:0020037, GO:0055114
NIL2, RI_vs_SI	HORVU2Hr1G018570	GO:0004601, GO:0006979, GO:0020037, GO:0055114
NIL2, RI_vs_SI	HORVU2Hr1G019500	GO:0006950
NIL2, RI_vs_SI	HORVU2Hr1G019500	GO:0006950
NIL2, RI_vs_SI	HORVU2Hr1G033610	GO:0003824, GO:0050662
NIL2, RI_vs_SI	HORVU2Hr1G033610	GO:0003824, GO:0050662
NIL2, RI_vs_SI	HORVU2Hr1G087540	GO:0004672, GO:0005515, GO:0005524, GO:0006468
NIL2, RI_vs_SI	HORVU2Hr1G087540	GO:0004672, GO:0005515, GO:0005524, GO:0006468
NIL2, RI_vs_SI	HORVU2Hr1G092030	GO:0003677, GO:0006355
NIL2, RI_vs_SI	HORVU2Hr1G092030	GO:0003677, GO:0006355
NIL2, RI_vs_SI	HORVU2Hr1G107100	GO:0003743, GO:0006413
NIL2, RI_vs_SI	HORVU2Hr1G107100	GO:0003743, GO:0006413
NIL2, RI_vs_SI	HORVU3Hr1G023400	GO:0008152, GO:0016758
NIL2, RI_vs_SI	HORVU3Hr1G023400	GO:0008152, GO:0016758
NIL2, RI_vs_SI	HORVU3Hr1G065420	GO:0008152, GO:0016758
NIL2, RI_vs_SI	HORVU3Hr1G065420	GO:0008152, GO:0016758
NIL2, RI_vs_SI	HORVU3Hr1G091320	GO:0006631, GO:0016491, GO:0045300, GO:0055114
NIL2, RI_vs_SI	HORVU3Hr1G091320	GO:0006631, GO:0016491, GO:0045300, GO:0055114
NIL2, RI_vs_SI	HORVU4Hr1G057740	GO:0005515
NIL2, RI_vs_SI	HORVU4Hr1G057740	GO:0005515
NIL2, RI_vs_SI	HORVU4Hr1G065200	GO:0008168
NIL2, RI_vs_SI	HORVU4Hr1G065200	GO:0008168
NIL2, RI_vs_SI	HORVU4Hr1G009190	GO:0005215, GO:0005622, GO:0006810
NIL2, RI_vs_SI	HORVU4Hr1G009190	GO:0005215, GO:0005622, GO:0006810
NIL2, RI_vs_SI	HORVU4Hr1G010250	GO:0004185, GO:0006508
NIL2, RI_vs_SI	HORVU4Hr1G010250	GO:0004185, GO:0006508
NIL2, RI_vs_SI	HORVU4Hr1G072360	GO:0016491, GO:0055114, GO:0071949
NIL2, RI_vs_SI	HORVU4Hr1G072360	GO:0016491, GO:0055114, GO:0071949
NIL2, RI_vs_SI	HORVU4Hr1G074620	GO:0005507, GO:0008131, GO:0009308, GO:0048038, GO:0055114
NIL2, RI_vs_SI	HORVU4Hr1G074620	GO:0005507, GO:0008131, GO:0009308, GO:0048038, GO:0055114
NIL2, RI_vs_SI	HORVU5Hr1G010880	GO:0030145, GO:0045735
NIL2, RI_vs_SI	HORVU5Hr1G010880	GO:0030145, GO:0045735
NIL2, RI_vs_SI	HORVU5Hr1G012120	GO:0004672, GO:0005524, GO:0006468, GO:0030247
NIL2, RI_vs_SI	HORVU5Hr1G012120	GO:0004672, GO:0005524, GO:0006468, GO:0030247
NIL2, RI_vs_SI	HORVU5Hr1G065420	GO:0003700, GO:0006355, GO:0043565
NIL2, RI_vs_SI	HORVU5Hr1G065420	GO:0003700, GO:0006355, GO:0043565
NIL2, RI_vs_SI	HORVU5Hr1G084230	GO:0005215, GO:0006810, GO:0016020
NIL2, RI_vs_SI	HORVU5Hr1G084230	GO:0005215, GO:0006810, GO:0016020
NIL2, RI_vs_SI	HORVU5Hr1G089050	GO:0016747
NIL2, RI_vs_SI	HORVU5Hr1G089050	GO:0016747
NIL2, RI_vs_SI	HORVU5Hr1G124820	GO:0080019
NIL2, RI_vs_SI	HORVU5Hr1G124820	GO:0080019
NIL2, RI_vs_SI	HORVU6Hr1G003270	GO:0008152, GO:0016758
NIL2, RI_vs_SI	HORVU6Hr1G003270	GO:0008152, GO:0016758
NIL2, RI_vs_SI	HORVU6Hr1G022420	GO:0005515
NIL2, RI_vs_SI	HORVU6Hr1G022420	GO:0005515
NIL2, RI_vs_SI	HORVU6Hr1G026810	GO:0005515
NIL2, RI_vs_SI	HORVU6Hr1G026810	GO:0005515
NIL2, RI_vs_SI	HORVU6Hr1G061270	GO:0004030, GO:0006081, GO:0008152, GO:0016491, GO:0016620, GO:0055114
NIL2, RI_vs_SI	HORVU6Hr1G061270	GO:0004030, GO:0006081, GO:0008152, GO:0016491, GO:0016620, GO:0055114
NIL2, RI_vs_SI	HORVU6Hr1G077860	GO:0008152, GO:0016758
NIL2, RI_vs_SI	HORVU6Hr1G077860	GO:0008152, GO:0016758
NIL2, RI_vs_SI	HORVU6Hr1G084010	GO:0006950, GO:0009415
NIL2, RI_vs_SI	HORVU6Hr1G084010	GO:0006950, GO:0009415
NIL2, RI_vs_SI	HORVU6Hr1G087220	GO:0008270, GO:0016491, GO:0055114
NIL2, RI_vs_SI	HORVU6Hr1G087220	GO:0008270, GO:0016491, GO:0055114
NIL2, RI_vs_SI	HORVU6Hr1G093470	GO:0003677, GO:0043531
NIL2, RI_vs_SI	HORVU6Hr1G093470	GO:0003677, GO:0043531
NIL2, RI_vs_SI	HORVU6Hr1G095000	GO:0043531
NIL2, RI_vs_SI	HORVU6Hr1G095000	GO:0043531
NIL2, RI_vs_SI	HORVU6Hr1G089460	GO:0003824, GO:0050662
NIL2, RI_vs_SI	HORVU6Hr1G089460	GO:0003824, GO:0050662
NIL2, RI_vs_SI	HORVU7Hr1G025800	GO:0004185, GO:0006508
NIL2, RI_vs_SI	HORVU7Hr1G025800	GO:0004185, GO:0006508
NIL2, RI_vs_SI	HORVU7Hr1G101710	GO:0008152, GO:0016758
NIL2, RI_vs_SI	HORVU7Hr1G101710	GO:0008152, GO:0016758
NIL2, RI_vs_SI	HORVU7Hr1G108210	GO:0004601, GO:0006979, GO:0020037, GO:0055114
NIL2, RI_vs_SI	HORVU7Hr1G108210	GO:0004601, GO:0006979, GO:0020037, GO:0055114
NIL2, RI_vs_SI	HORVU7Hr1G024940	GO:0004252, GO:0006508
NIL2, RI_vs_SI	HORVU7Hr1G024940	GO:0004252, GO:0006508
NIL2, RI_vs_SI	HORVU7Hr1G075170	GO:0016491, GO:0055114
NIL2, RI_vs_SI	HORVU7Hr1G075170	GO:0016491, GO:0055114
NIL2, RI_vs_SI	HORVU7Hr1G093630	GO:0005506, GO:0016705, GO:0020037, GO:0055114
NIL2, RI_vs_SI	HORVU7Hr1G093630	GO:0005506, GO:0016705, GO:0020037, GO:0055114
NIL2, RI_vs_SI	HORVU0Hr1G012940	GO:0008270, GO:0016491, GO:0055114
NIL2, RI_vs_SI	HORVU0Hr1G012940	GO:0008270, GO:0016491, GO:0055114
NIL2, RM_vs_RI	HORVU1Hr1G007910	GO:0006855, GO:0015238, GO:0015297, GO:0016020, GO:0055085
NIL2, RM_vs_RI	HORVU1Hr1G007910	GO:0006855, GO:0015238, GO:0015297, GO:0016020, GO:0055085
NIL2, RM_vs_RI	HORVU1Hr1G025090	GO:0003735, GO:0006412, GO:0015935
NIL2, RM_vs_RI	HORVU1Hr1G025090	GO:0003735, GO:0006412, GO:0015935
NIL2, RM_vs_RI	HORVU1Hr1G076730	GO:0016491, GO:0055114
NIL2, RM_vs_RI	HORVU1Hr1G076730	GO:0016491, GO:0055114
NIL2, RM_vs_RI	HORVU2Hr1G043240	GO:0009772, GO:0019684, GO:0045156
NIL2, RM_vs_RI	HORVU2Hr1G043240	GO:0009772, GO:0019684, GO:0045156
NIL2, RM_vs_RI	HORVU2Hr1G069650	GO:0006397, GO:0009507
NIL2, RM_vs_RI	HORVU2Hr1G069650	GO:0006397, GO:0009507
NIL2, RM_vs_RI	HORVU2Hr1G103150	GO:0004857
NIL2, RM_vs_RI	HORVU2Hr1G103150	GO:0004857
NIL2, RM_vs_RI	HORVU2Hr1G121820	GO:0009055, GO:0009772, GO:0019684, GO:0045156
NIL2, RM_vs_RI	HORVU2Hr1G121820	GO:0009055, GO:0009772, GO:0019684, GO:0045156
NIL2, RM_vs_RI	HORVU2Hr1G027680	GO:0008152, GO:0016787
NIL2, RM_vs_RI	HORVU2Hr1G027680	GO:0008152, GO:0016787
NIL2, RM_vs_RI	HORVU2Hr1G044460	GO:0004553, GO:0005975
NIL2, RM_vs_RI	HORVU2Hr1G044460	GO:0004553, GO:0005975
NIL2, RM_vs_RI	HORVU2Hr1G070570	GO:0009055, GO:0009772, GO:0019684, GO:0045156
NIL2, RM_vs_RI	HORVU2Hr1G070570	GO:0009055, GO:0009772, GO:0019684, GO:0045156
NIL2, RM_vs_RI	HORVU3Hr1G004680	GO:0009522, GO:0009579, GO:0015979, GO:0016021, GO:0046872
NIL2, RM_vs_RI	HORVU3Hr1G004680	GO:0009522, GO:0009579, GO:0015979, GO:0016021, GO:0046872
NIL2, RM_vs_RI	HORVU4Hr1G062010	GO:0009055
NIL2, RM_vs_RI	HORVU4Hr1G062010	GO:0009055
NIL2, RM_vs_RI	HORVU4Hr1G018180	GO:0005506, GO:0006633, GO:0016491, GO:0055114
NIL2, RM_vs_RI	HORVU4Hr1G018180	GO:0005506, GO:0006633, GO:0016491, GO:0055114
NIL2, RM_vs_RI	HORVU4Hr1G060370	GO:0003824, GO:0043169
NIL2, RM_vs_RI	HORVU4Hr1G060370	GO:0003824, GO:0043169
NIL2, RM_vs_RI	HORVU5Hr1G004630	GO:0009055, GO:0009772, GO:0019684, GO:0045156
NIL2, RM_vs_RI	HORVU5Hr1G004630	GO:0009055, GO:0009772, GO:0019684, GO:0045156
NIL2, RM_vs_RI	HORVU5Hr1G103460	GO:0006950, GO:0009415
NIL2, RM_vs_RI	HORVU5Hr1G103460	GO:0006950, GO:0009415
NIL2, RM_vs_RI	HORVU5Hr1G064630	GO:0009522, GO:0009579, GO:0015979, GO:0016021
NIL2, RM_vs_RI	HORVU5Hr1G064630	GO:0009522, GO:0009579, GO:0015979, GO:0016021
NIL2, RM_vs_RI	HORVU6Hr1G005220	GO:0005524, GO:0005737, GO:0006457, GO:0042026
NIL2, RM_vs_RI	HORVU6Hr1G005220	GO:0005524, GO:0005737, GO:0006457, GO:0042026
NIL2, RM_vs_RI	HORVU6Hr1G049130	GO:0003677, GO:0003899, GO:0006351
NIL2, RM_vs_RI	HORVU6Hr1G049130	GO:0003677, GO:0003899, GO:0006351
NIL2, RM_vs_RI	HORVU6Hr1G049170	GO:0005524, GO:0015986, GO:0015991, GO:0015992, GO:0016820, GO:0033178, GO:0045261, GO:0046034, GO:0046933, GO:0046961
NIL2, RM_vs_RI	HORVU6Hr1G049170	GO:0005524, GO:0015986, GO:0015991, GO:0015992, GO:0016820, GO:0033178, GO:0045261, GO:0046034, GO:0046933, GO:0046961
NIL2, RM_vs_RI	HORVU6Hr1G064430	GO:0016021, GO:0055085
NIL2, RM_vs_RI	HORVU6Hr1G064430	GO:0016021, GO:0055085
NIL2, RM_vs_RI	HORVU6Hr1G036800	GO:0005524, GO:0016020, GO:0016887
NIL2, RM_vs_RI	HORVU6Hr1G036800	GO:0005524, GO:0016020, GO:0016887
NIL2, RM_vs_RI	HORVU7Hr1G030160	GO:0016021
NIL2, RM_vs_RI	HORVU7Hr1G030160	GO:0016021
NIL2, RM_vs_RI	HORVU7Hr1G112910	GO:0004672, GO:0005524, GO:0006468
NIL2, RM_vs_RI	HORVU7Hr1G112910	GO:0004672, GO:0005524, GO:0006468
NIL2, RM_vs_RI	HORVU0Hr1G037600	GO:0003735, GO:0005622, GO:0005840, GO:0006412
NIL2, RM_vs_RI	HORVU0Hr1G037600	GO:0003735, GO:0005622, GO:0005840, GO:0006412
NIL2, RM_vs_RI	HORVU0Hr1G034660	GO:0009523, GO:0009539, GO:0015979, GO:0042549
NIL2, RM_vs_RI	HORVU0Hr1G034660	GO:0009523, GO:0009539, GO:0015979, GO:0042549
NIL2, RM_vs_SM	HORVU1Hr1G091370	GO:0000786, GO:0003677, GO:0046982
NIL2, RM_vs_SM	HORVU1Hr1G091370	GO:0000786, GO:0003677, GO:0046982
NIL2, RM_vs_SM	HORVU1Hr1G092680	GO:0003824, GO:0016491, GO:0016614, GO:0050660, GO:0055114
NIL2, RM_vs_SM	HORVU1Hr1G092680	GO:0003824, GO:0016491, GO:0016614, GO:0050660, GO:0055114
NIL2, RM_vs_SM	HORVU1Hr1G025090	GO:0003735, GO:0006412, GO:0015935
NIL2, RM_vs_SM	HORVU1Hr1G025090	GO:0003735, GO:0006412, GO:0015935
NIL2, RM_vs_SM	HORVU1Hr1G058490	GO:0000786, GO:0003677, GO:0046982
NIL2, RM_vs_SM	HORVU1Hr1G058490	GO:0000786, GO:0003677, GO:0046982
NIL2, RM_vs_SM	HORVU1Hr1G058500	GO:0000786, GO:0003677, GO:0046982
NIL2, RM_vs_SM	HORVU1Hr1G058500	GO:0000786, GO:0003677, GO:0046982
NIL2, RM_vs_SM	HORVU2Hr1G043240	GO:0009772, GO:0019684, GO:0045156
NIL2, RM_vs_SM	HORVU2Hr1G043240	GO:0009772, GO:0019684, GO:0045156
NIL2, RM_vs_SM	HORVU2Hr1G069650	GO:0006397, GO:0009507
NIL2, RM_vs_SM	HORVU2Hr1G069650	GO:0006397, GO:0009507
NIL2, RM_vs_SM	HORVU2Hr1G109590	GO:0016747
NIL2, RM_vs_SM	HORVU2Hr1G109590	GO:0016747
NIL2, RM_vs_SM	HORVU2Hr1G112580	GO:0003676, GO:0004519, GO:0006308, GO:0016788
NIL2, RM_vs_SM	HORVU2Hr1G112580	GO:0003676, GO:0004519, GO:0006308, GO:0016788
NIL2, RM_vs_SM	HORVU2Hr1G121820	GO:0009055, GO:0009772, GO:0019684, GO:0045156
NIL2, RM_vs_SM	HORVU2Hr1G121820	GO:0009055, GO:0009772, GO:0019684, GO:0045156
NIL2, RM_vs_SM	HORVU2Hr1G018570	GO:0004601, GO:0006979, GO:0020037, GO:0055114
NIL2, RM_vs_SM	HORVU2Hr1G018570	GO:0004601, GO:0006979, GO:0020037, GO:0055114
NIL2, RM_vs_SM	HORVU2Hr1G070570	GO:0009055, GO:0009772, GO:0019684, GO:0045156
NIL2, RM_vs_SM	HORVU2Hr1G070570	GO:0009055, GO:0009772, GO:0019684, GO:0045156
NIL2, RM_vs_SM	HORVU2Hr1G087540	GO:0004672, GO:0005515, GO:0005524, GO:0006468
NIL2, RM_vs_SM	HORVU2Hr1G087540	GO:0004672, GO:0005515, GO:0005524, GO:0006468
NIL2, RM_vs_SM	HORVU2Hr1G110230	GO:0004672, GO:0005524, GO:0006468
NIL2, RM_vs_SM	HORVU2Hr1G110230	GO:0004672, GO:0005524, GO:0006468
NIL2, RM_vs_SM	HORVU3Hr1G016860	GO:0004867, GO:0009611
NIL2, RM_vs_SM	HORVU3Hr1G016860	GO:0004867, GO:0009611
NIL2, RM_vs_SM	HORVU3Hr1G018070	GO:0004185, GO:0006508
NIL2, RM_vs_SM	HORVU3Hr1G018070	GO:0004185, GO:0006508
NIL2, RM_vs_SM	HORVU3Hr1G019720	GO:0016491, GO:0055114
NIL2, RM_vs_SM	HORVU3Hr1G019720	GO:0016491, GO:0055114
NIL2, RM_vs_SM	HORVU4Hr1G048000	GO:0005524, GO:0005737, GO:0006457
NIL2, RM_vs_SM	HORVU4Hr1G048000	GO:0005524, GO:0005737, GO:0006457
NIL2, RM_vs_SM	HORVU4Hr1G065200	GO:0008168
NIL2, RM_vs_SM	HORVU4Hr1G065200	GO:0008168
NIL2, RM_vs_SM	HORVU4Hr1G067510	GO:0006855, GO:0015238, GO:0015297, GO:0016020, GO:0055085
NIL2, RM_vs_SM	HORVU4Hr1G067510	GO:0006855, GO:0015238, GO:0015297, GO:0016020, GO:0055085
NIL2, RM_vs_SM	HORVU4Hr1G072360	GO:0016491, GO:0055114, GO:0071949
NIL2, RM_vs_SM	HORVU4Hr1G072360	GO:0016491, GO:0055114, GO:0071949
NIL2, RM_vs_SM	HORVU4Hr1G074620	GO:0005507, GO:0008131, GO:0009308, GO:0048038, GO:0055114
NIL2, RM_vs_SM	HORVU4Hr1G074620	GO:0005507, GO:0008131, GO:0009308, GO:0048038, GO:0055114
NIL2, RM_vs_SM	HORVU5Hr1G004630	GO:0009055, GO:0009772, GO:0019684, GO:0045156
NIL2, RM_vs_SM	HORVU5Hr1G004630	GO:0009055, GO:0009772, GO:0019684, GO:0045156
NIL2, RM_vs_SM	HORVU5Hr1G064630	GO:0009522, GO:0009579, GO:0015979, GO:0016021
NIL2, RM_vs_SM	HORVU5Hr1G064630	GO:0009522, GO:0009579, GO:0015979, GO:0016021
NIL2, RM_vs_SM	HORVU5Hr1G098570	GO:0003677, GO:0005634, GO:0006355, GO:0043565
NIL2, RM_vs_SM	HORVU5Hr1G098570	GO:0003677, GO:0005634, GO:0006355, GO:0043565
NIL2, RM_vs_SM	HORVU6Hr1G022420	GO:0005515
NIL2, RM_vs_SM	HORVU6Hr1G022420	GO:0005515
NIL2, RM_vs_SM	HORVU6Hr1G049130	GO:0003677, GO:0003899, GO:0006351
NIL2, RM_vs_SM	HORVU6Hr1G049130	GO:0003677, GO:0003899, GO:0006351
NIL2, RM_vs_SM	HORVU6Hr1G049170	GO:0005524, GO:0015986, GO:0015991, GO:0015992, GO:0016820, GO:0033178, GO:0045261, GO:0046034, GO:0046933, GO:0046961
NIL2, RM_vs_SM	HORVU6Hr1G049170	GO:0005524, GO:0015986, GO:0015991, GO:0015992, GO:0016820, GO:0033178, GO:0045261, GO:0046034, GO:0046933, GO:0046961
NIL2, RM_vs_SM	HORVU6Hr1G093470	GO:0003677, GO:0043531
NIL2, RM_vs_SM	HORVU6Hr1G093470	GO:0003677, GO:0043531
NIL2, RM_vs_SM	HORVU7Hr1G055680	GO:0043531
NIL2, RM_vs_SM	HORVU7Hr1G055680	GO:0043531
NIL2, RM_vs_SM	HORVU7Hr1G086650	GO:0016491, GO:0055114
NIL2, RM_vs_SM	HORVU7Hr1G086650	GO:0016491, GO:0055114
NIL2, RM_vs_SM	HORVU7Hr1G088260	GO:0005506, GO:0005737, GO:0019310, GO:0050113, GO:0055114
NIL2, RM_vs_SM	HORVU7Hr1G088260	GO:0005506, GO:0005737, GO:0019310, GO:0050113, GO:0055114
NIL2, RM_vs_SM	HORVU7Hr1G098110	GO:0004601, GO:0006979, GO:0020037, GO:0055114
NIL2, RM_vs_SM	HORVU7Hr1G098110	GO:0004601, GO:0006979, GO:0020037, GO:0055114
NIL2, RM_vs_SM	HORVU7Hr1G025240	GO:0005506, GO:0016705, GO:0020037, GO:0055114
NIL2, RM_vs_SM	HORVU7Hr1G025240	GO:0005506, GO:0016705, GO:0020037, GO:0055114
NIL2, RM_vs_SM	HORVU7Hr1G037750	GO:0005524, GO:0016020, GO:0016887
NIL2, RM_vs_SM	HORVU7Hr1G037750	GO:0005524, GO:0016020, GO:0016887
NIL2, RM_vs_SM	HORVU7Hr1G075170	GO:0016491, GO:0055114
NIL2, RM_vs_SM	HORVU7Hr1G075170	GO:0016491, GO:0055114
NIL2, RM_vs_SM	HORVU7Hr1G101310	GO:0005515, GO:0008289
NIL2, RM_vs_SM	HORVU7Hr1G101310	GO:0005515, GO:0008289
NIL2, RM_vs_SM	HORVU7Hr1G112910	GO:0004672, GO:0005524, GO:0006468
NIL2, RM_vs_SM	HORVU7Hr1G112910	GO:0004672, GO:0005524, GO:0006468
NIL2, RM_vs_SM	HORVU0Hr1G000780	GO:0004867, GO:0005576
NIL2, RM_vs_SM	HORVU0Hr1G000780	GO:0004867, GO:0005576
NIL2, RM_vs_SM	HORVU0Hr1G037600	GO:0003735, GO:0005622, GO:0005840, GO:0006412
NIL2, RM_vs_SM	HORVU0Hr1G037600	GO:0003735, GO:0005622, GO:0005840, GO:0006412
NIL2, RM_vs_SM	HORVU0Hr1G034660	GO:0009523, GO:0009539, GO:0015979, GO:0042549
NIL2, RM_vs_SM	HORVU0Hr1G034660	GO:0009523, GO:0009539, GO:0015979, GO:0042549
NIL2, SM_vs_SI	HORVU1Hr1G068960	GO:0006855, GO:0015238, GO:0015297, GO:0016020, GO:0055085
NIL2, SM_vs_SI	HORVU1Hr1G068960	GO:0006855, GO:0015238, GO:0015297, GO:0016020, GO:0055085
NIL2, SM_vs_SI	HORVU1Hr1G076730	GO:0016491, GO:0055114
NIL2, SM_vs_SI	HORVU1Hr1G076730	GO:0016491, GO:0055114
NIL2, SM_vs_SI	HORVU1Hr1G090360	GO:0003824, GO:0043169
NIL2, SM_vs_SI	HORVU1Hr1G090360	GO:0003824, GO:0043169
NIL2, SM_vs_SI	HORVU2Hr1G092710	GO:0003677, GO:0003700, GO:0006355, GO:0043565
NIL2, SM_vs_SI	HORVU2Hr1G092710	GO:0003677, GO:0003700, GO:0006355, GO:0043565
NIL2, SM_vs_SI	HORVU2Hr1G103150	GO:0004857
NIL2, SM_vs_SI	HORVU2Hr1G103150	GO:0004857
NIL2, SM_vs_SI	HORVU2Hr1G122090	GO:0016491, GO:0055114
NIL2, SM_vs_SI	HORVU2Hr1G122090	GO:0016491, GO:0055114
NIL2, SM_vs_SI	HORVU2Hr1G000430	GO:0005506, GO:0016705, GO:0020037, GO:0055114
NIL2, SM_vs_SI	HORVU2Hr1G000430	GO:0005506, GO:0016705, GO:0020037, GO:0055114
NIL2, SM_vs_SI	HORVU3Hr1G070830	GO:0003824
NIL2, SM_vs_SI	HORVU3Hr1G070830	GO:0003824
NIL2, SM_vs_SI	HORVU3Hr1G078520	GO:0004553, GO:0005975
NIL2, SM_vs_SI	HORVU3Hr1G078520	GO:0004553, GO:0005975
NIL2, SM_vs_SI	HORVU4Hr1G018150	GO:0005506, GO:0006633, GO:0016491, GO:0055114
NIL2, SM_vs_SI	HORVU4Hr1G018150	GO:0005506, GO:0006633, GO:0016491, GO:0055114
NIL2, SM_vs_SI	HORVU4Hr1G069720	GO:0008080
NIL2, SM_vs_SI	HORVU4Hr1G069720	GO:0008080
NIL2, SM_vs_SI	HORVU4Hr1G018180	GO:0005506, GO:0006633, GO:0016491, GO:0055114
NIL2, SM_vs_SI	HORVU4Hr1G018180	GO:0005506, GO:0006633, GO:0016491, GO:0055114
NIL2, SM_vs_SI	HORVU4Hr1G060370	GO:0003824, GO:0043169
NIL2, SM_vs_SI	HORVU4Hr1G060370	GO:0003824, GO:0043169
NIL2, SM_vs_SI	HORVU5Hr1G103460	GO:0006950, GO:0009415
NIL2, SM_vs_SI	HORVU5Hr1G103460	GO:0006950, GO:0009415
NIL2, SM_vs_SI	HORVU5Hr1G044550	GO:0004672, GO:0005509, GO:0005524, GO:0006468
NIL2, SM_vs_SI	HORVU5Hr1G044550	GO:0004672, GO:0005509, GO:0005524, GO:0006468
NIL2, SM_vs_SI	HORVU5Hr1G089050	GO:0016747
NIL2, SM_vs_SI	HORVU5Hr1G089050	GO:0016747
NIL2, SM_vs_SI	HORVU5Hr1G089110	GO:0005506, GO:0016705, GO:0020037, GO:0055114
NIL2, SM_vs_SI	HORVU5Hr1G089110	GO:0005506, GO:0016705, GO:0020037, GO:0055114
NIL2, SM_vs_SI	HORVU5Hr1G120400	GO:0004649, GO:0005975
NIL2, SM_vs_SI	HORVU5Hr1G120400	GO:0004649, GO:0005975
NIL2, SM_vs_SI	HORVU5Hr1G124820	GO:0080019
NIL2, SM_vs_SI	HORVU5Hr1G124820	GO:0080019
NIL2, SM_vs_SI	HORVU6Hr1G061270	GO:0004030, GO:0006081, GO:0008152, GO:0016491, GO:0016620, GO:0055114
NIL2, SM_vs_SI	HORVU6Hr1G061270	GO:0004030, GO:0006081, GO:0008152, GO:0016491, GO:0016620, GO:0055114
NIL2, SM_vs_SI	HORVU6Hr1G084010	GO:0006950, GO:0009415
NIL2, SM_vs_SI	HORVU6Hr1G084010	GO:0006950, GO:0009415
NIL2, SM_vs_SI	HORVU7Hr1G030160	GO:0016021
NIL2, SM_vs_SI	HORVU7Hr1G030160	GO:0016021
NIL2, SM_vs_SI	HORVU7Hr1G009800	GO:0009790
NIL2, SM_vs_SI	HORVU7Hr1G009800	GO:0009790
NIL2, SM_vs_SI	HORVU7Hr1G011810	GO:0003677
NIL2, SM_vs_SI	HORVU7Hr1G011810	GO:0003677
NIL2, SM_vs_SI	HORVU7Hr1G021440	GO:0016747
NIL2, SM_vs_SI	HORVU7Hr1G021440	GO:0016747
NIL2, SM_vs_SI	HORVU7Hr1G057100	GO:0005506, GO:0016705, GO:0020037, GO:0055114
NIL2, SM_vs_SI	HORVU7Hr1G057100	GO:0005506, GO:0016705, GO:0020037, GO:0055114
NIL3, RI_vs_SI	HORVU1Hr1G009610	GO:0005515
NIL3, RI_vs_SI	HORVU1Hr1G009610	GO:0005515
NIL3, RI_vs_SI	HORVU1Hr1G091370	GO:0000786, GO:0003677, GO:0046982
NIL3, RI_vs_SI	HORVU1Hr1G091370	GO:0000786, GO:0003677, GO:0046982
NIL3, RI_vs_SI	HORVU1Hr1G079080	GO:0005515
NIL3, RI_vs_SI	HORVU1Hr1G079080	GO:0005515
NIL3, RI_vs_SI	HORVU2Hr1G120470	GO:0004844, GO:0006281, GO:0006284, GO:0016799
NIL3, RI_vs_SI	HORVU2Hr1G120470	GO:0004844, GO:0006281, GO:0006284, GO:0016799
NIL3, RI_vs_SI	HORVU2Hr1G126040	GO:0003677, GO:0006355
NIL3, RI_vs_SI	HORVU2Hr1G126040	GO:0003677, GO:0006355
NIL3, RI_vs_SI	HORVU2Hr1G109040	GO:0003677
NIL3, RI_vs_SI	HORVU2Hr1G109040	GO:0003677
NIL3, RI_vs_SI	HORVU3Hr1G006410	GO:0004672, GO:0005509, GO:0005515, GO:0005524, GO:0006468, GO:0030247
NIL3, RI_vs_SI	HORVU3Hr1G006410	GO:0004672, GO:0005509, GO:0005515, GO:0005524, GO:0006468, GO:0030247
NIL3, RI_vs_SI	HORVU3Hr1G028710	GO:0009055
NIL3, RI_vs_SI	HORVU3Hr1G028710	GO:0009055
NIL3, RI_vs_SI	HORVU4Hr1G062010	GO:0009055
NIL3, RI_vs_SI	HORVU4Hr1G062010	GO:0009055
NIL3, RI_vs_SI	HORVU5Hr1G124810	GO:0004672, GO:0005524, GO:0006468
NIL3, RI_vs_SI	HORVU5Hr1G124810	GO:0004672, GO:0005524, GO:0006468
NIL3, RI_vs_SI	HORVU6Hr1G013290	GO:0004672, GO:0005524, GO:0006468
NIL3, RI_vs_SI	HORVU6Hr1G013290	GO:0004672, GO:0005524, GO:0006468
NIL3, RI_vs_SI	HORVU7Hr1G025800	GO:0004185, GO:0006508
NIL3, RI_vs_SI	HORVU7Hr1G025800	GO:0004185, GO:0006508
NIL3, RI_vs_SI	HORVU7Hr1G030160	GO:0016021
NIL3, RI_vs_SI	HORVU7Hr1G030160	GO:0016021
NIL3, RI_vs_SI	HORVU7Hr1G023030	GO:0008152, GO:0016758
NIL3, RI_vs_SI	HORVU7Hr1G023030	GO:0008152, GO:0016758
NIL3, RI_vs_SI	HORVU7Hr1G040460	GO:0004739, GO:0006086, GO:0008152, GO:0016624, GO:0043231
NIL3, RI_vs_SI	HORVU7Hr1G040460	GO:0004739, GO:0006086, GO:0008152, GO:0016624, GO:0043231
NIL3, RM_vs_RI	HORVU1Hr1G009080	GO:0004672, GO:0005515, GO:0005524, GO:0006468
NIL3, RM_vs_RI	HORVU1Hr1G009080	GO:0004672, GO:0005515, GO:0005524, GO:0006468
NIL3, RM_vs_RI	HORVU1Hr1G069620	GO:0003700, GO:0006355, GO:0043565
NIL3, RM_vs_RI	HORVU1Hr1G069620	GO:0003700, GO:0006355, GO:0043565
NIL3, RM_vs_RI	HORVU2Hr1G042250	GO:0016020, GO:0016760, GO:0030244
NIL3, RM_vs_RI	HORVU2Hr1G042250	GO:0016020, GO:0016760, GO:0030244
NIL3, RM_vs_RI	HORVU2Hr1G103150	GO:0004857
NIL3, RM_vs_RI	HORVU2Hr1G103150	GO:0004857
NIL3, RM_vs_RI	HORVU3Hr1G001260	GO:0000287, GO:0008152, GO:0010333, GO:0016829
NIL3, RM_vs_RI	HORVU3Hr1G001260	GO:0000287, GO:0008152, GO:0010333, GO:0016829
NIL3, RM_vs_RI	HORVU3Hr1G018070	GO:0004185, GO:0006508
NIL3, RM_vs_RI	HORVU3Hr1G018070	GO:0004185, GO:0006508
NIL3, RM_vs_RI	HORVU3Hr1G112010	GO:0006950
NIL3, RM_vs_RI	HORVU3Hr1G112010	GO:0006950
NIL3, RM_vs_RI	HORVU4Hr1G090860	GO:0004197, GO:0006508
NIL3, RM_vs_RI	HORVU4Hr1G090860	GO:0004197, GO:0006508
NIL3, RM_vs_RI	HORVU5Hr1G018590	GO:0003676, GO:0005524
NIL3, RM_vs_RI	HORVU5Hr1G018590	GO:0003676, GO:0005524
NIL3, RM_vs_RI	HORVU5Hr1G066250	GO:0006508, GO:0008233
NIL3, RM_vs_RI	HORVU5Hr1G066250	GO:0006508, GO:0008233
NIL3, RM_vs_RI	HORVU5Hr1G094430	GO:0000166, GO:0006812, GO:0016021, GO:0019829, GO:0030001, GO:0046872
NIL3, RM_vs_RI	HORVU5Hr1G094430	GO:0000166, GO:0006812, GO:0016021, GO:0019829, GO:0030001, GO:0046872
NIL3, RM_vs_RI	HORVU6Hr1G049130	GO:0003677, GO:0003899, GO:0006351
NIL3, RM_vs_RI	HORVU6Hr1G049130	GO:0003677, GO:0003899, GO:0006351
NIL3, RM_vs_RI	HORVU6Hr1G049170	GO:0005524, GO:0015986, GO:0015991, GO:0015992, GO:0016820, GO:0033178, GO:0045261, GO:0046034, GO:0046933, GO:0046961
NIL3, RM_vs_RI	HORVU6Hr1G049170	GO:0005524, GO:0015986, GO:0015991, GO:0015992, GO:0016820, GO:0033178, GO:0045261, GO:0046034, GO:0046933, GO:0046961
NIL3, RM_vs_RI	HORVU6Hr1G008780	GO:0006508, GO:0008234
NIL3, RM_vs_RI	HORVU6Hr1G008780	GO:0006508, GO:0008234
NIL3, RM_vs_RI	HORVU7Hr1G030160	GO:0016021
NIL3, RM_vs_RI	HORVU7Hr1G030160	GO:0016021
NIL3, RM_vs_RI	HORVU7Hr1G006320	GO:0005515, GO:0016491, GO:0016702, GO:0046872, GO:0055114
NIL3, RM_vs_RI	HORVU7Hr1G006320	GO:0005515, GO:0016491, GO:0016702, GO:0046872, GO:0055114
NIL3, RM_vs_RI	HORVU7Hr1G097500	GO:0005488
NIL3, RM_vs_RI	HORVU7Hr1G097500	GO:0005488
NIL3, RM_vs_RI	HORVU7Hr1G112910	GO:0004672, GO:0005524, GO:0006468
NIL3, RM_vs_RI	HORVU7Hr1G112910	GO:0004672, GO:0005524, GO:0006468
NIL3, RM_vs_RI	HORVU7Hr1G114000	GO:0003824, GO:0016491, GO:0016614, GO:0046872, GO:0050660, GO:0055114
NIL3, RM_vs_RI	HORVU7Hr1G114000	GO:0003824, GO:0016491, GO:0016614, GO:0046872, GO:0050660, GO:0055114
NIL3, RM_vs_SM	HORVU1Hr1G091370	GO:0000786, GO:0003677, GO:0046982
NIL3, RM_vs_SM	HORVU1Hr1G091370	GO:0000786, GO:0003677, GO:0046982
NIL3, RM_vs_SM	HORVU1Hr1G025090	GO:0003735, GO:0006412, GO:0015935
NIL3, RM_vs_SM	HORVU1Hr1G025090	GO:0003735, GO:0006412, GO:0015935
NIL3, RM_vs_SM	HORVU2Hr1G121820	GO:0009055, GO:0009772, GO:0019684, GO:0045156
NIL3, RM_vs_SM	HORVU2Hr1G121820	GO:0009055, GO:0009772, GO:0019684, GO:0045156
NIL3, RM_vs_SM	HORVU2Hr1G070570	GO:0009055, GO:0009772, GO:0019684, GO:0045156
NIL3, RM_vs_SM	HORVU2Hr1G070570	GO:0009055, GO:0009772, GO:0019684, GO:0045156
NIL3, RM_vs_SM	HORVU5Hr1G004630	GO:0009055, GO:0009772, GO:0019684, GO:0045156
NIL3, RM_vs_SM	HORVU5Hr1G004630	GO:0009055, GO:0009772, GO:0019684, GO:0045156
NIL3, RM_vs_SM	HORVU5Hr1G124390	GO:0016491, GO:0055114
NIL3, RM_vs_SM	HORVU5Hr1G124390	GO:0016491, GO:0055114
NIL3, RM_vs_SM	HORVU6Hr1G000030	GO:0006952
NIL3, RM_vs_SM	HORVU6Hr1G000030	GO:0006952
NIL3, RM_vs_SM	HORVU6Hr1G000490	GO:0004519, GO:0006281
NIL3, RM_vs_SM	HORVU6Hr1G000490	GO:0004519, GO:0006281
NIL3, RM_vs_SM	HORVU6Hr1G049130	GO:0003677, GO:0003899, GO:0006351
NIL3, RM_vs_SM	HORVU6Hr1G049130	GO:0003677, GO:0003899, GO:0006351
NIL3, RM_vs_SM	HORVU7Hr1G006320	GO:0005515, GO:0016491, GO:0016702, GO:0046872, GO:0055114
NIL3, RM_vs_SM	HORVU7Hr1G006320	GO:0005515, GO:0016491, GO:0016702, GO:0046872, GO:0055114
NIL3, RM_vs_SM	HORVU7Hr1G112910	GO:0004672, GO:0005524, GO:0006468
NIL3, RM_vs_SM	HORVU7Hr1G112910	GO:0004672, GO:0005524, GO:0006468
NIL3, SM_vs_SI	HORVU1Hr1G006920	GO:0046872
NIL3, SM_vs_SI	HORVU1Hr1G006920	GO:0046872
NIL3, SM_vs_SI	HORVU1Hr1G016080	GO:0005509, GO:0005544
NIL3, SM_vs_SI	HORVU1Hr1G016080	GO:0005509, GO:0005544
NIL3, SM_vs_SI	HORVU1Hr1G042360	GO:0003824, GO:0009690, GO:0016491, GO:0016614, GO:0019139, GO:0050660, GO:0055114
NIL3, SM_vs_SI	HORVU1Hr1G042360	GO:0003824, GO:0009690, GO:0016491, GO:0016614, GO:0019139, GO:0050660, GO:0055114
NIL3, SM_vs_SI	HORVU1Hr1G056890	GO:0005524, GO:0016020, GO:0016887
NIL3, SM_vs_SI	HORVU1Hr1G056890	GO:0005524, GO:0016020, GO:0016887
NIL3, SM_vs_SI	HORVU1Hr1G075760	GO:0004601, GO:0006979, GO:0020037, GO:0055114
NIL3, SM_vs_SI	HORVU1Hr1G075760	GO:0004601, GO:0006979, GO:0020037, GO:0055114
NIL3, SM_vs_SI	HORVU1Hr1G076650	GO:0008168, GO:0008171, GO:0046983
NIL3, SM_vs_SI	HORVU1Hr1G076650	GO:0008168, GO:0008171, GO:0046983
NIL3, SM_vs_SI	HORVU1Hr1G040420	GO:0003824, GO:0006633, GO:0008152, GO:0008610, GO:0016020, GO:0016747
NIL3, SM_vs_SI	HORVU1Hr1G040420	GO:0003824, GO:0006633, GO:0008152, GO:0008610, GO:0016020, GO:0016747
NIL3, SM_vs_SI	HORVU1Hr1G076730	GO:0016491, GO:0055114
NIL3, SM_vs_SI	HORVU1Hr1G076730	GO:0016491, GO:0055114
NIL3, SM_vs_SI	HORVU2Hr1G019010	GO:0016020
NIL3, SM_vs_SI	HORVU2Hr1G019010	GO:0016020
NIL3, SM_vs_SI	HORVU2Hr1G042250	GO:0016020, GO:0016760, GO:0030244
NIL3, SM_vs_SI	HORVU2Hr1G042250	GO:0016020, GO:0016760, GO:0030244
NIL3, SM_vs_SI	HORVU2Hr1G042300	GO:0016020, GO:0016760, GO:0030244
NIL3, SM_vs_SI	HORVU2Hr1G042300	GO:0016020, GO:0016760, GO:0030244
NIL3, SM_vs_SI	HORVU2Hr1G075110	GO:0006629, GO:0008081
NIL3, SM_vs_SI	HORVU2Hr1G075110	GO:0006629, GO:0008081
NIL3, SM_vs_SI	HORVU2Hr1G085360	GO:0005515
NIL3, SM_vs_SI	HORVU2Hr1G085360	GO:0005515
NIL3, SM_vs_SI	HORVU2Hr1G089210	GO:0003677, GO:0006355
NIL3, SM_vs_SI	HORVU2Hr1G089210	GO:0003677, GO:0006355
NIL3, SM_vs_SI	HORVU2Hr1G095030	GO:0004497, GO:0005506, GO:0016705, GO:0020037, GO:0055114
NIL3, SM_vs_SI	HORVU2Hr1G095030	GO:0004497, GO:0005506, GO:0016705, GO:0020037, GO:0055114
NIL3, SM_vs_SI	HORVU2Hr1G103150	GO:0004857
NIL3, SM_vs_SI	HORVU2Hr1G103150	GO:0004857
NIL3, SM_vs_SI	HORVU2Hr1G122090	GO:0016491, GO:0055114
NIL3, SM_vs_SI	HORVU2Hr1G122090	GO:0016491, GO:0055114
NIL3, SM_vs_SI	HORVU2Hr1G027680	GO:0008152, GO:0016787
NIL3, SM_vs_SI	HORVU2Hr1G027680	GO:0008152, GO:0016787
NIL3, SM_vs_SI	HORVU2Hr1G044460	GO:0004553, GO:0005975
NIL3, SM_vs_SI	HORVU2Hr1G044460	GO:0004553, GO:0005975
NIL3, SM_vs_SI	HORVU2Hr1G093430	GO:0009055
NIL3, SM_vs_SI	HORVU2Hr1G093430	GO:0009055
NIL3, SM_vs_SI	HORVU2Hr1G123150	GO:0005524, GO:0016887
NIL3, SM_vs_SI	HORVU2Hr1G123150	GO:0005524, GO:0016887
NIL3, SM_vs_SI	HORVU3Hr1G001260	GO:0000287, GO:0008152, GO:0010333, GO:0016829
NIL3, SM_vs_SI	HORVU3Hr1G001260	GO:0000287, GO:0008152, GO:0010333, GO:0016829
NIL3, SM_vs_SI	HORVU3Hr1G007580	GO:0010215, GO:0016049, GO:0031225
NIL3, SM_vs_SI	HORVU3Hr1G007580	GO:0010215, GO:0016049, GO:0031225
NIL3, SM_vs_SI	HORVU3Hr1G019530	GO:0003677, GO:0006355
NIL3, SM_vs_SI	HORVU3Hr1G019530	GO:0003677, GO:0006355
NIL3, SM_vs_SI	HORVU3Hr1G036600	GO:0016021
NIL3, SM_vs_SI	HORVU3Hr1G036600	GO:0016021
NIL3, SM_vs_SI	HORVU3Hr1G054160	GO:0005524, GO:0016020, GO:0016887
NIL3, SM_vs_SI	HORVU3Hr1G054160	GO:0005524, GO:0016020, GO:0016887
NIL3, SM_vs_SI	HORVU3Hr1G056830	GO:0008152, GO:0016746
NIL3, SM_vs_SI	HORVU3Hr1G056830	GO:0008152, GO:0016746
NIL3, SM_vs_SI	HORVU3Hr1G086200	GO:0005507, GO:0016491, GO:0046274, GO:0048046, GO:0052716, GO:0055114
NIL3, SM_vs_SI	HORVU3Hr1G086200	GO:0005507, GO:0016491, GO:0046274, GO:0048046, GO:0052716, GO:0055114
NIL3, SM_vs_SI	HORVU3Hr1G088270	GO:0006508, GO:0008234
NIL3, SM_vs_SI	HORVU3Hr1G088270	GO:0006508, GO:0008234
NIL3, SM_vs_SI	HORVU3Hr1G107870	GO:0030145, GO:0045735
NIL3, SM_vs_SI	HORVU3Hr1G107870	GO:0030145, GO:0045735
NIL3, SM_vs_SI	HORVU3Hr1G112010	GO:0006950
NIL3, SM_vs_SI	HORVU3Hr1G112010	GO:0006950
NIL3, SM_vs_SI	HORVU3Hr1G112520	GO:0003824, GO:0016831, GO:0019752, GO:0030170
NIL3, SM_vs_SI	HORVU3Hr1G112520	GO:0003824, GO:0016831, GO:0019752, GO:0030170
NIL3, SM_vs_SI	HORVU3Hr1G116770	GO:0008168, GO:0008171, GO:0046983
NIL3, SM_vs_SI	HORVU3Hr1G116770	GO:0008168, GO:0008171, GO:0046983
NIL3, SM_vs_SI	HORVU3Hr1G028710	GO:0009055
NIL3, SM_vs_SI	HORVU3Hr1G028710	GO:0009055
NIL3, SM_vs_SI	HORVU3Hr1G060060	GO:0004553, GO:0005975
NIL3, SM_vs_SI	HORVU3Hr1G060060	GO:0004553, GO:0005975
NIL3, SM_vs_SI	HORVU3Hr1G067380	GO:0003824, GO:0043169
NIL3, SM_vs_SI	HORVU3Hr1G067380	GO:0003824, GO:0043169
NIL3, SM_vs_SI	HORVU3Hr1G070830	GO:0003824
NIL3, SM_vs_SI	HORVU3Hr1G070830	GO:0003824
NIL3, SM_vs_SI	HORVU3Hr1G078520	GO:0004553, GO:0005975
NIL3, SM_vs_SI	HORVU3Hr1G078520	GO:0004553, GO:0005975
NIL3, SM_vs_SI	HORVU4Hr1G056240	GO:0004066, GO:0006529
NIL3, SM_vs_SI	HORVU4Hr1G056240	GO:0004066, GO:0006529
NIL3, SM_vs_SI	HORVU4Hr1G057000	GO:0016021
NIL3, SM_vs_SI	HORVU4Hr1G057000	GO:0016021
NIL3, SM_vs_SI	HORVU4Hr1G062010	GO:0009055
NIL3, SM_vs_SI	HORVU4Hr1G062010	GO:0009055
NIL3, SM_vs_SI	HORVU4Hr1G080890	GO:0046983
NIL3, SM_vs_SI	HORVU4Hr1G080890	GO:0046983
NIL3, SM_vs_SI	HORVU4Hr1G089580	GO:0008146
NIL3, SM_vs_SI	HORVU4Hr1G089580	GO:0008146
NIL3, SM_vs_SI	HORVU4Hr1G090860	GO:0004197, GO:0006508
NIL3, SM_vs_SI	HORVU4Hr1G090860	GO:0004197, GO:0006508
NIL3, SM_vs_SI	HORVU4Hr1G002050	GO:0008152, GO:0008168, GO:0032259
NIL3, SM_vs_SI	HORVU4Hr1G002050	GO:0008152, GO:0008168, GO:0032259
NIL3, SM_vs_SI	HORVU4Hr1G018180	GO:0005506, GO:0006633, GO:0016491, GO:0055114
NIL3, SM_vs_SI	HORVU4Hr1G018180	GO:0005506, GO:0006633, GO:0016491, GO:0055114
NIL3, SM_vs_SI	HORVU4Hr1G018800	GO:0005524, GO:0016020, GO:0016887
NIL3, SM_vs_SI	HORVU4Hr1G018800	GO:0005524, GO:0016020, GO:0016887
NIL3, SM_vs_SI	HORVU4Hr1G084140	GO:0046872
NIL3, SM_vs_SI	HORVU4Hr1G084140	GO:0046872
NIL3, SM_vs_SI	HORVU5Hr1G018590	GO:0003676, GO:0005524
NIL3, SM_vs_SI	HORVU5Hr1G018590	GO:0003676, GO:0005524
NIL3, SM_vs_SI	HORVU5Hr1G027750	GO:0003677
NIL3, SM_vs_SI	HORVU5Hr1G027750	GO:0003677
NIL3, SM_vs_SI	HORVU5Hr1G043200	GO:0009058, GO:0016844
NIL3, SM_vs_SI	HORVU5Hr1G043200	GO:0009058, GO:0016844
NIL3, SM_vs_SI	HORVU5Hr1G046220	GO:0005506, GO:0016705, GO:0020037, GO:0055114
NIL3, SM_vs_SI	HORVU5Hr1G046220	GO:0005506, GO:0016705, GO:0020037, GO:0055114
NIL3, SM_vs_SI	HORVU5Hr1G074820	GO:0016491, GO:0055114
NIL3, SM_vs_SI	HORVU5Hr1G074820	GO:0016491, GO:0055114
NIL3, SM_vs_SI	HORVU5Hr1G111810	GO:0000917, GO:0005525
NIL3, SM_vs_SI	HORVU5Hr1G111810	GO:0000917, GO:0005525
NIL3, SM_vs_SI	HORVU5Hr1G114490	GO:0017148, GO:0030598
NIL3, SM_vs_SI	HORVU5Hr1G114490	GO:0017148, GO:0030598
NIL3, SM_vs_SI	HORVU5Hr1G066250	GO:0006508, GO:0008233
NIL3, SM_vs_SI	HORVU5Hr1G066250	GO:0006508, GO:0008233
NIL3, SM_vs_SI	HORVU5Hr1G081460	GO:0004553, GO:0005975
NIL3, SM_vs_SI	HORVU5Hr1G081460	GO:0004553, GO:0005975
NIL3, SM_vs_SI	HORVU5Hr1G089110	GO:0005506, GO:0016705, GO:0020037, GO:0055114
NIL3, SM_vs_SI	HORVU5Hr1G089110	GO:0005506, GO:0016705, GO:0020037, GO:0055114
NIL3, SM_vs_SI	HORVU5Hr1G089230	GO:0080019
NIL3, SM_vs_SI	HORVU5Hr1G089230	GO:0080019
NIL3, SM_vs_SI	HORVU6Hr1G050860	GO:0005089
NIL3, SM_vs_SI	HORVU6Hr1G050860	GO:0005089
NIL3, SM_vs_SI	HORVU6Hr1G060650	GO:0003677
NIL3, SM_vs_SI	HORVU6Hr1G060650	GO:0003677
NIL3, SM_vs_SI	HORVU6Hr1G064430	GO:0016021, GO:0055085
NIL3, SM_vs_SI	HORVU6Hr1G064430	GO:0016021, GO:0055085
NIL3, SM_vs_SI	HORVU6Hr1G073500	GO:0003677
NIL3, SM_vs_SI	HORVU6Hr1G073500	GO:0003677
NIL3, SM_vs_SI	HORVU6Hr1G094160	GO:0003824, GO:0006633, GO:0008152, GO:0008610, GO:0016020, GO:0016747
NIL3, SM_vs_SI	HORVU6Hr1G094160	GO:0003824, GO:0006633, GO:0008152, GO:0008610, GO:0016020, GO:0016747
NIL3, SM_vs_SI	HORVU6Hr1G008720	GO:0006508, GO:0008234
NIL3, SM_vs_SI	HORVU6Hr1G008720	GO:0006508, GO:0008234
NIL3, SM_vs_SI	HORVU6Hr1G008780	GO:0006508, GO:0008234
NIL3, SM_vs_SI	HORVU6Hr1G008780	GO:0006508, GO:0008234
NIL3, SM_vs_SI	HORVU6Hr1G095330	GO:0005484, GO:0005515, GO:0006886, GO:0016020, GO:0016192
NIL3, SM_vs_SI	HORVU6Hr1G095330	GO:0005484, GO:0005515, GO:0006886, GO:0016020, GO:0016192
NIL3, SM_vs_SI	HORVU7Hr1G002680	GO:0003676, GO:0006139, GO:0008408
NIL3, SM_vs_SI	HORVU7Hr1G002680	GO:0003676, GO:0006139, GO:0008408
NIL3, SM_vs_SI	HORVU7Hr1G025800	GO:0004185, GO:0006508
NIL3, SM_vs_SI	HORVU7Hr1G025800	GO:0004185, GO:0006508
NIL3, SM_vs_SI	HORVU7Hr1G030160	GO:0016021
NIL3, SM_vs_SI	HORVU7Hr1G030160	GO:0016021
NIL3, SM_vs_SI	HORVU7Hr1G081610	GO:0005506, GO:0016705, GO:0020037, GO:0055114
NIL3, SM_vs_SI	HORVU7Hr1G081610	GO:0005506, GO:0016705, GO:0020037, GO:0055114
NIL3, SM_vs_SI	HORVU7Hr1G092230	GO:0080019
NIL3, SM_vs_SI	HORVU7Hr1G092230	GO:0080019
NIL3, SM_vs_SI	HORVU7Hr1G114020	GO:0016491, GO:0055114
NIL3, SM_vs_SI	HORVU7Hr1G114020	GO:0016491, GO:0055114
NIL3, SM_vs_SI	HORVU7Hr1G116550	GO:0004601, GO:0006979, GO:0020037, GO:0055114
NIL3, SM_vs_SI	HORVU7Hr1G116550	GO:0004601, GO:0006979, GO:0020037, GO:0055114
NIL3, SM_vs_SI	HORVU7Hr1G119930	GO:0006508, GO:0008234
NIL3, SM_vs_SI	HORVU7Hr1G119930	GO:0006508, GO:0008234
NIL3, SM_vs_SI	HORVU7Hr1G009800	GO:0009790
NIL3, SM_vs_SI	HORVU7Hr1G009800	GO:0009790
NIL3, SM_vs_SI	HORVU7Hr1G023030	GO:0008152, GO:0016758
NIL3, SM_vs_SI	HORVU7Hr1G023030	GO:0008152, GO:0016758
NIL3, SM_vs_SI	HORVU7Hr1G028290	GO:0005506, GO:0016705, GO:0020037, GO:0055114
NIL3, SM_vs_SI	HORVU7Hr1G028290	GO:0005506, GO:0016705, GO:0020037, GO:0055114
NIL3, SM_vs_SI	HORVU7Hr1G040460	GO:0004739, GO:0006086, GO:0008152, GO:0016624, GO:0043231
NIL3, SM_vs_SI	HORVU7Hr1G040460	GO:0004739, GO:0006086, GO:0008152, GO:0016624, GO:0043231
NIL3, SM_vs_SI	HORVU7Hr1G050030	GO:0005215, GO:0006814, GO:0016020, GO:0055085
NIL3, SM_vs_SI	HORVU7Hr1G050030	GO:0005215, GO:0006814, GO:0016020, GO:0055085
NIL3, SM_vs_SI	HORVU7Hr1G076310	GO:0003677, GO:0003700, GO:0005634, GO:0006355, GO:0046983
NIL3, SM_vs_SI	HORVU7Hr1G076310	GO:0003677, GO:0003700, GO:0005634, GO:0006355, GO:0046983
NIL3, SM_vs_SI	HORVU7Hr1G082930	GO:0046982
NIL3, SM_vs_SI	HORVU7Hr1G082930	GO:0046982
NIL3, SM_vs_SI	HORVU7Hr1G097270	GO:0005385, GO:0016020, GO:0016021, GO:0030001, GO:0046873, GO:0055085, GO:0071577
NIL3, SM_vs_SI	HORVU7Hr1G097270	GO:0005385, GO:0016020, GO:0016021, GO:0030001, GO:0046873, GO:0055085, GO:0071577
NIL3, SM_vs_SI	HORVU7Hr1G114000	GO:0003824, GO:0016491, GO:0016614, GO:0046872, GO:0050660, GO:0055114
NIL3, SM_vs_SI	HORVU7Hr1G114000	GO:0003824, GO:0016491, GO:0016614, GO:0046872, GO:0050660, GO:0055114
NIL3, SM_vs_SI	HORVU0Hr1G015370	GO:0045492
NIL3, SM_vs_SI	HORVU0Hr1G015370	GO:0045492

## Sheet: Backgroud reference
Gene Transcript	Gene Ontology ID
HORVU7Hr1G107750.19	GO:0016779
HORVU7Hr1G107750.19	GO:0005739
HORVU7Hr1G107750.6	GO:0016779
HORVU7Hr1G107750.6	GO:0005739
HORVU7Hr1G107750.33	GO:0016779
HORVU7Hr1G107750.33	GO:0005739
HORVU7Hr1G107750.17	GO:0016779
HORVU7Hr1G107750.17	GO:0005739
HORVU7Hr1G107750.10	GO:0016779
HORVU7Hr1G107750.10	GO:0005739
HORVU7Hr1G107750.15	GO:0016779
HORVU7Hr1G107750.15	GO:0005739
HORVU7Hr1G107750.30	GO:0016779
HORVU7Hr1G107750.30	GO:0005739
HORVU7Hr1G107750.1	GO:0016779
HORVU7Hr1G107750.1	GO:0005739
HORVU7Hr1G107750.22	GO:0016779
HORVU7Hr1G107750.22	GO:0005739
HORVU7Hr1G107750.4	GO:0016779
HORVU7Hr1G107750.4	GO:0005739
HORVU7Hr1G107750.32	GO:0016779
HORVU7Hr1G107750.32	GO:0005739
HORVU7Hr1G107750.25	GO:0016779
HORVU7Hr1G107750.25	GO:0005739
HORVU4Hr1G038070.1	GO:0008017
HORVU4Hr1G038070.1	GO:0007018
HORVU4Hr1G038070.1	GO:0005524
HORVU4Hr1G038070.1	GO:0005871
HORVU4Hr1G038070.1	GO:0003777
HORVU4Hr1G038070.1	GO:0005874
HORVU4Hr1G038070.1	GO:0045298
HORVU6Hr1G044760.1	GO:0043170
HORVU6Hr1G044760.1	GO:0044238
HORVU6Hr1G039610.3	GO:0016021
HORVU6Hr1G039610.3	GO:0016023
HORVU6Hr1G039610.1	GO:0016021
HORVU6Hr1G039610.1	GO:0016023
HORVU6Hr1G039610.4	GO:0016021
HORVU6Hr1G039610.4	GO:0016023
HORVU6Hr1G039610.2	GO:0016021
HORVU6Hr1G039610.2	GO:0016023
HORVU4Hr1G069150.1	GO:0004869
HORVU6Hr1G070770.1	GO:0003735
HORVU6Hr1G070770.1	GO:0003723
HORVU6Hr1G070770.1	GO:0022627
HORVU6Hr1G070770.1	GO:0008270
HORVU6Hr1G070770.1	GO:0006412
HORVU6Hr1G070770.1	GO:0042254
HORVU6Hr1G070770.2	GO:0003735
HORVU6Hr1G070770.2	GO:0003723
HORVU6Hr1G070770.2	GO:0022627
HORVU6Hr1G070770.2	GO:0008270
HORVU6Hr1G070770.2	GO:0006412
HORVU6Hr1G070770.2	GO:0042254
HORVU6Hr1G009040.1	GO:0003677
HORVU6Hr1G009040.3	GO:0003677
HORVU6Hr1G009040.5	GO:0003677
HORVU6Hr1G009040.4	GO:0003677
HORVU6Hr1G009040.7	GO:0003677
HORVU6Hr1G009040.6	GO:0003677
HORVU6Hr1G009040.2	GO:0003677
HORVU7Hr1G004350.6	GO:0009693
HORVU7Hr1G004350.6	GO:0008782
HORVU7Hr1G004350.6	GO:0008930
HORVU7Hr1G004350.6	GO:0030912
HORVU7Hr1G004350.6	GO:0019284
HORVU7Hr1G004350.6	GO:0006525
HORVU7Hr1G004350.6	GO:0006560
HORVU7Hr1G004350.6	EC:3.2.2.16
HORVU7Hr1G004350.6	EC:3.2.2.9
HORVU7Hr1G004350.4	GO:0009693
HORVU7Hr1G004350.4	GO:0008782
HORVU7Hr1G004350.4	GO:0008930
HORVU7Hr1G004350.4	GO:0030912
HORVU7Hr1G004350.4	GO:0019284
HORVU7Hr1G004350.4	GO:0006525
HORVU7Hr1G004350.4	GO:0006560
HORVU7Hr1G004350.4	EC:3.2.2.16
HORVU7Hr1G004350.4	EC:3.2.2.9
HORVU7Hr1G004350.2	GO:0006355
HORVU7Hr1G004350.2	GO:0003677
HORVU7Hr1G004350.2	GO:0006351
HORVU7Hr1G004350.2	GO:0005634
HORVU7Hr1G004350.8	GO:0009693
HORVU7Hr1G004350.8	GO:0008782
HORVU7Hr1G004350.8	GO:0008930
HORVU7Hr1G004350.8	GO:0030912
HORVU7Hr1G004350.8	GO:0019284
HORVU7Hr1G004350.8	GO:0006525
HORVU7Hr1G004350.8	GO:0006560
HORVU7Hr1G004350.8	EC:3.2.2.16
HORVU7Hr1G004350.8	EC:3.2.2.9
HORVU7Hr1G004350.7	GO:0009693
HORVU7Hr1G004350.7	GO:0008782
HORVU7Hr1G004350.7	GO:0008930
HORVU7Hr1G004350.7	GO:0030912
HORVU7Hr1G004350.7	GO:0019284
HORVU7Hr1G004350.7	GO:0006525
HORVU7Hr1G004350.7	GO:0006560
HORVU7Hr1G004350.7	EC:3.2.2.16
HORVU7Hr1G004350.7	EC:3.2.2.9
HORVU7Hr1G004350.5	GO:0009693
HORVU7Hr1G004350.5	GO:0008782
HORVU7Hr1G004350.5	GO:0008930
HORVU7Hr1G004350.5	GO:0030912
HORVU7Hr1G004350.5	GO:0019284
HORVU7Hr1G004350.5	GO:0006525
HORVU7Hr1G004350.5	GO:0006560
HORVU7Hr1G004350.5	EC:3.2.2.16
HORVU7Hr1G004350.5	EC:3.2.2.9
HORVU7Hr1G004350.3	GO:0006355
HORVU7Hr1G004350.3	GO:0003677
HORVU7Hr1G004350.3	GO:0005634
HORVU7Hr1G004350.3	GO:0006351
HORVU7Hr1G004350.1	GO:0006355
HORVU7Hr1G004350.1	GO:0003677
HORVU7Hr1G004350.1	GO:0006351
HORVU7Hr1G004350.1	GO:0005634
HORVU5Hr1G021920.1	GO:0036094
HORVU5Hr1G021920.1	GO:0016616
HORVU6Hr1G040960.2	GO:0016021
HORVU6Hr1G040960.2	GO:0016758
HORVU6Hr1G040960.1	GO:0016021
HORVU6Hr1G040960.1	GO:0016758
HORVU6Hr1G036830.2	GO:0016021
HORVU6Hr1G036830.2	GO:0009536
HORVU6Hr1G036830.2	GO:0005471
HORVU6Hr1G036830.2	GO:0005524
HORVU6Hr1G036830.1	GO:0016021
HORVU6Hr1G036830.1	GO:0009536
HORVU6Hr1G036830.1	GO:0005471
HORVU6Hr1G036830.1	GO:0005524
HORVU4Hr1G061980.1	GO:0005840
HORVU4Hr1G061980.1	GO:0003735
HORVU4Hr1G061980.1	GO:0006412
HORVU4Hr1G061980.1	GO:0042254
HORVU6Hr1G062040.4	GO:0005840
HORVU6Hr1G062040.4	GO:0003735
HORVU6Hr1G062040.4	GO:0006412
HORVU6Hr1G062040.4	GO:0009536
HORVU6Hr1G062040.4	GO:0042254
HORVU6Hr1G062040.1	GO:0005789
HORVU6Hr1G062040.1	GO:0005840
HORVU6Hr1G062040.1	GO:0003735
HORVU6Hr1G062040.1	GO:0006412
HORVU6Hr1G062040.1	GO:0009536
HORVU6Hr1G062040.1	GO:0042254
HORVU6Hr1G062040.5	GO:0005789
HORVU6Hr1G062040.5	GO:0005840
HORVU6Hr1G062040.5	GO:0003735
HORVU6Hr1G062040.5	GO:0006412
HORVU6Hr1G062040.5	GO:0009536
HORVU6Hr1G062040.5	GO:0042254
HORVU6Hr1G062040.3	GO:0005789
HORVU6Hr1G062040.3	GO:0005840
HORVU6Hr1G062040.3	GO:0003735
HORVU6Hr1G062040.3	GO:0006412
HORVU6Hr1G062040.3	GO:0009536
HORVU6Hr1G062040.3	GO:0042254
HORVU6Hr1G062040.2	GO:0005789
HORVU6Hr1G062040.2	GO:0005840
HORVU6Hr1G062040.2	GO:0003735
HORVU6Hr1G062040.2	GO:0006412
HORVU6Hr1G062040.2	GO:0009536
HORVU6Hr1G062040.2	GO:0042254
HORVU6Hr1G047360.4	GO:0051287
HORVU6Hr1G047360.4	GO:0000287
HORVU6Hr1G047360.4	GO:0006099
HORVU6Hr1G047360.4	GO:0004449
HORVU6Hr1G047360.4	GO:0005739
HORVU6Hr1G047360.4	EC:1.1.1.41
HORVU6Hr1G047360.3	GO:0051287
HORVU6Hr1G047360.3	GO:0000287
HORVU6Hr1G047360.3	GO:0006099
HORVU6Hr1G047360.3	GO:0004449
HORVU6Hr1G047360.3	GO:0005739
HORVU6Hr1G047360.3	EC:1.1.1.41
HORVU6Hr1G047360.2	GO:0051287
HORVU6Hr1G047360.2	GO:0000287
HORVU6Hr1G047360.2	GO:0006099
HORVU6Hr1G047360.2	GO:0004449
HORVU6Hr1G047360.2	GO:0005739
HORVU6Hr1G047360.2	EC:1.1.1.41
HORVU6Hr1G047360.5	GO:0051287
HORVU6Hr1G047360.5	GO:0000287
HORVU6Hr1G047360.5	GO:0006099
HORVU6Hr1G047360.5	GO:0004449
HORVU6Hr1G047360.5	GO:0005739
HORVU6Hr1G047360.5	EC:1.1.1.41
HORVU6Hr1G047360.1	GO:0051287
HORVU6Hr1G047360.1	GO:0000287
HORVU6Hr1G047360.1	GO:0006099
HORVU6Hr1G047360.1	GO:0004449
HORVU6Hr1G047360.1	GO:0005739
HORVU6Hr1G047360.1	EC:1.1.1.41
HORVU7Hr1G019930.17	GO:0030663
HORVU7Hr1G019930.17	GO:0030117
HORVU7Hr1G019930.17	GO:0016192
HORVU7Hr1G019930.17	GO:0006886
HORVU7Hr1G019930.17	GO:0005198
HORVU7Hr1G019930.29	GO:0030663
HORVU7Hr1G019930.29	GO:0030117
HORVU7Hr1G019930.29	GO:0016192
HORVU7Hr1G019930.29	GO:0006886
HORVU7Hr1G019930.29	GO:0005198
HORVU7Hr1G019930.10	GO:0030663
HORVU7Hr1G019930.10	GO:0030117
HORVU7Hr1G019930.10	GO:0016192
HORVU7Hr1G019930.10	GO:0006886
HORVU7Hr1G019930.10	GO:0005198
HORVU7Hr1G019930.22	GO:0030663
HORVU7Hr1G019930.22	GO:0030117
HORVU7Hr1G019930.22	GO:0016192
HORVU7Hr1G019930.22	GO:0006886
HORVU7Hr1G019930.22	GO:0005198
HORVU7Hr1G019930.11	GO:0030663
HORVU7Hr1G019930.11	GO:0030117
HORVU7Hr1G019930.11	GO:0016192
HORVU7Hr1G019930.11	GO:0006886
HORVU7Hr1G019930.11	GO:0005198
HORVU7Hr1G019930.7	GO:0030663
HORVU7Hr1G019930.7	GO:0030117
HORVU7Hr1G019930.7	GO:0016192
HORVU7Hr1G019930.7	GO:0006886
HORVU7Hr1G019930.7	GO:0005198
HORVU7Hr1G019930.8	GO:0030663
HORVU7Hr1G019930.8	GO:0030117
HORVU7Hr1G019930.8	GO:0016192
HORVU7Hr1G019930.8	GO:0006886
HORVU7Hr1G019930.8	GO:0005198
HORVU7Hr1G019930.30	GO:0030663
HORVU7Hr1G019930.30	GO:0030117
HORVU7Hr1G019930.30	GO:0016192
HORVU7Hr1G019930.30	GO:0006886
HORVU7Hr1G019930.30	GO:0005198
HORVU7Hr1G019930.24	GO:0030663
HORVU7Hr1G019930.24	GO:0030117
HORVU7Hr1G019930.24	GO:0016192
HORVU7Hr1G019930.24	GO:0006886
HORVU7Hr1G019930.24	GO:0005198
HORVU7Hr1G019930.23	GO:0030663
HORVU7Hr1G019930.23	GO:0030117
HORVU7Hr1G019930.23	GO:0016192
HORVU7Hr1G019930.23	GO:0006886
HORVU7Hr1G019930.23	GO:0005198
HORVU7Hr1G019930.4	GO:0030663
HORVU7Hr1G019930.4	GO:0030117
HORVU7Hr1G019930.4	GO:0016192
HORVU7Hr1G019930.4	GO:0006886
HORVU7Hr1G019930.4	GO:0005198
HORVU7Hr1G019930.13	GO:0030663
HORVU7Hr1G019930.13	GO:0030117
HORVU7Hr1G019930.13	GO:0016192
HORVU7Hr1G019930.13	GO:0006886
HORVU7Hr1G019930.13	GO:0005198
HORVU7Hr1G019930.26	GO:0030663
HORVU7Hr1G019930.26	GO:0030117
HORVU7Hr1G019930.26	GO:0016192
HORVU7Hr1G019930.26	GO:0006886
HORVU7Hr1G019930.26	GO:0005198
HORVU7Hr1G019930.31	GO:0030663
HORVU7Hr1G019930.31	GO:0030117
HORVU7Hr1G019930.31	GO:0016192
HORVU7Hr1G019930.31	GO:0006886
HORVU7Hr1G019930.31	GO:0005198
HORVU7Hr1G019930.9	GO:0030663
HORVU7Hr1G019930.9	GO:0030117
HORVU7Hr1G019930.9	GO:0016192
HORVU7Hr1G019930.9	GO:0006886
HORVU7Hr1G019930.9	GO:0005198
HORVU7Hr1G019930.2	GO:0030663
HORVU7Hr1G019930.2	GO:0030117
HORVU7Hr1G019930.2	GO:0016192
HORVU7Hr1G019930.2	GO:0006886
HORVU7Hr1G019930.2	GO:0005198
HORVU7Hr1G019930.33	GO:0030663
HORVU7Hr1G019930.33	GO:0030117
HORVU7Hr1G019930.33	GO:0016192
HORVU7Hr1G019930.33	GO:0006886
HORVU7Hr1G019930.33	GO:0005198
HORVU7Hr1G019930.28	GO:0030663
HORVU7Hr1G019930.28	GO:0030117
HORVU7Hr1G019930.28	GO:0016192
HORVU7Hr1G019930.28	GO:0006886
HORVU7Hr1G019930.28	GO:0005198
HORVU7Hr1G019930.27	GO:0030663
HORVU7Hr1G019930.27	GO:0030117
HORVU7Hr1G019930.27	GO:0016192
HORVU7Hr1G019930.27	GO:0006886
HORVU7Hr1G019930.27	GO:0005198
HORVU7Hr1G019930.20	GO:0030663
HORVU7Hr1G019930.20	GO:0030117
HORVU7Hr1G019930.20	GO:0016192
HORVU7Hr1G019930.20	GO:0006886
HORVU7Hr1G019930.20	GO:0005198
HORVU7Hr1G019930.16	GO:0030663
HORVU7Hr1G019930.16	GO:0030117
HORVU7Hr1G019930.16	GO:0016192
HORVU7Hr1G019930.16	GO:0006886
HORVU7Hr1G019930.16	GO:0005198
HORVU7Hr1G019930.3	GO:0030663
HORVU7Hr1G019930.3	GO:0030117
HORVU7Hr1G019930.3	GO:0016192
HORVU7Hr1G019930.3	GO:0006886
HORVU7Hr1G019930.3	GO:0005198
HORVU7Hr1G019930.32	GO:0030663
HORVU7Hr1G019930.32	GO:0030117
HORVU7Hr1G019930.32	GO:0016192
HORVU7Hr1G019930.32	GO:0006886
HORVU7Hr1G019930.32	GO:0005198
HORVU7Hr1G019930.21	GO:0030663
HORVU7Hr1G019930.21	GO:0030117
HORVU7Hr1G019930.21	GO:0016192
HORVU7Hr1G019930.21	GO:0006886
HORVU7Hr1G019930.21	GO:0005198
HORVU7Hr1G019930.18	GO:0030663
HORVU7Hr1G019930.18	GO:0030117
HORVU7Hr1G019930.18	GO:0016192
HORVU7Hr1G019930.18	GO:0006886
HORVU7Hr1G019930.18	GO:0005198
HORVU7Hr1G019930.6	GO:0030663
HORVU7Hr1G019930.6	GO:0030117
HORVU7Hr1G019930.6	GO:0016192
HORVU7Hr1G019930.6	GO:0006886
HORVU7Hr1G019930.6	GO:0005198
HORVU7Hr1G019930.1	GO:0030663
HORVU7Hr1G019930.1	GO:0030117
HORVU7Hr1G019930.1	GO:0016192
HORVU7Hr1G019930.1	GO:0006886
HORVU7Hr1G019930.1	GO:0005198
HORVU7Hr1G019930.14	GO:0030663
HORVU7Hr1G019930.14	GO:0030117
HORVU7Hr1G019930.14	GO:0016192
HORVU7Hr1G019930.14	GO:0006886
HORVU7Hr1G019930.14	GO:0005198
HORVU7Hr1G019930.19	GO:0030663
HORVU7Hr1G019930.19	GO:0030117
HORVU7Hr1G019930.19	GO:0016192
HORVU7Hr1G019930.19	GO:0006886
HORVU7Hr1G019930.19	GO:0005198
HORVU7Hr1G019930.12	GO:0030663
HORVU7Hr1G019930.12	GO:0030117
HORVU7Hr1G019930.12	GO:0016192
HORVU7Hr1G019930.12	GO:0006886
HORVU7Hr1G019930.12	GO:0005198
HORVU7Hr1G019930.15	GO:0030663
HORVU7Hr1G019930.15	GO:0030117
HORVU7Hr1G019930.15	GO:0016192
HORVU7Hr1G019930.15	GO:0006886
HORVU7Hr1G019930.15	GO:0005198
HORVU7Hr1G019930.25	GO:0030663
HORVU7Hr1G019930.25	GO:0030117
HORVU7Hr1G019930.25	GO:0016192
HORVU7Hr1G019930.25	GO:0006886
HORVU7Hr1G019930.25	GO:0005198
HORVU7Hr1G019930.5	GO:0030663
HORVU7Hr1G019930.5	GO:0030117
HORVU7Hr1G019930.5	GO:0016192
HORVU7Hr1G019930.5	GO:0006886
HORVU7Hr1G019930.5	GO:0005198
HORVU5Hr1G021880.1	GO:0016020
HORVU6Hr1G004090.1	GO:0008270
HORVU4Hr1G058890.1	GO:0010155
HORVU4Hr1G058890.1	GO:0005783
HORVU4Hr1G058890.1	GO:0005886
HORVU5Hr1G012540.1	GO:0043231
HORVU5Hr1G012540.1	GO:0044444
HORVU6Hr1G051370.1	GO:0016773
HORVU6Hr1G051370.1	GO:0016301
HORVU6Hr1G051370.1	GO:0005524
HORVU6Hr1G051370.1	GO:0043229
HORVU6Hr1G051370.2	GO:0016773
HORVU6Hr1G051370.2	GO:0003677
HORVU6Hr1G051370.2	GO:0016301
HORVU6Hr1G051370.2	GO:0003779
HORVU6Hr1G051370.2	GO:0003682
HORVU6Hr1G051370.2	GO:0016459
HORVU6Hr1G051370.2	GO:0005524
HORVU6Hr1G051370.2	GO:0003774
HORVU6Hr1G051370.2	GO:0005634
HORVU6Hr1G051370.2	GO:0008270
HORVU6Hr1G051370.2	GO:0000785
HORVU5Hr1G025270.1	GO:0016021
HORVU5Hr1G025270.1	GO:0006857
HORVU5Hr1G025270.1	GO:0005739
HORVU5Hr1G025270.1	GO:0005215
HORVU6Hr1G049170.5	GO:0046961
HORVU6Hr1G049170.5	GO:0046933
HORVU6Hr1G049170.5	GO:0015991
HORVU6Hr1G049170.5	GO:0045261
HORVU6Hr1G049170.5	GO:0015986
HORVU6Hr1G049170.5	GO:0045263
HORVU6Hr1G049170.5	GO:0009535
HORVU6Hr1G049170.5	GO:0005524
HORVU6Hr1G049170.5	GO:0006119
HORVU6Hr1G049170.3	GO:0046961
HORVU6Hr1G049170.3	GO:0046933
HORVU6Hr1G049170.3	GO:0015991
HORVU6Hr1G049170.3	GO:0045261
HORVU6Hr1G049170.3	GO:0015986
HORVU6Hr1G049170.3	GO:0009535
HORVU6Hr1G049170.3	GO:0005524
HORVU6Hr1G049170.3	GO:0006119
HORVU6Hr1G049170.1	GO:0046933
HORVU6Hr1G049170.1	GO:0015986
HORVU6Hr1G049170.1	GO:0016021
HORVU6Hr1G049170.1	GO:0045263
HORVU6Hr1G049170.1	GO:0009535
HORVU6Hr1G049170.1	GO:0005886
HORVU6Hr1G049170.6	GO:0046034
HORVU6Hr1G049170.6	GO:0005739
HORVU6Hr1G049170.6	GO:0005524
HORVU6Hr1G049170.6	GO:0016820
HORVU6Hr1G049170.6	GO:0009535
HORVU6Hr1G049170.6	GO:0015991
HORVU6Hr1G049170.6	GO:0033178
HORVU6Hr1G049170.4	GO:0046961
HORVU6Hr1G049170.4	GO:0004575
HORVU6Hr1G049170.4	GO:0046933
HORVU6Hr1G049170.4	GO:0015991
HORVU6Hr1G049170.4	GO:0005743
HORVU6Hr1G049170.4	GO:0045261
HORVU6Hr1G049170.4	GO:0015986
HORVU6Hr1G049170.4	GO:0045263
HORVU6Hr1G049170.4	GO:0009535
HORVU6Hr1G049170.4	GO:0005524
HORVU6Hr1G049170.4	GO:0006119
HORVU6Hr1G049170.4	GO:0005982
HORVU6Hr1G049170.4	GO:0005985
HORVU6Hr1G049170.4	GO:0017177
HORVU6Hr1G049170.4	EC:3.2.1.26
HORVU6Hr1G049170.4	EC:3.2.1.48
HORVU6Hr1G049170.2	GO:0046933
HORVU6Hr1G049170.2	GO:0015986
HORVU6Hr1G049170.2	GO:0016021
HORVU6Hr1G049170.2	GO:0045263
HORVU6Hr1G049170.2	GO:0009535
HORVU6Hr1G049170.2	GO:0005524
HORVU5Hr1G000420.1	GO:0005576
HORVU5Hr1G000420.1	GO:0019953
HORVU4Hr1G064920.1	GO:0009646
HORVU4Hr1G064920.1	GO:0005829
HORVU4Hr1G064920.1	GO:0000062
HORVU4Hr1G064920.1	GO:0010264
HORVU4Hr1G064920.1	GO:0009651
HORVU4Hr1G064920.1	GO:0006869
HORVU4Hr1G064920.1	GO:0006816
HORVU4Hr1G064920.1	GO:0050826
HORVU4Hr1G064920.1	GO:0007030
HORVU4Hr1G064920.1	GO:0031210
HORVU4Hr1G064920.1	GO:0019344
HORVU4Hr1G058810.1	GO:0046982
HORVU4Hr1G058810.1	GO:0000786
HORVU4Hr1G058810.1	GO:0005634
HORVU4Hr1G058810.1	GO:0003677
HORVU7Hr1G038770.23	GO:0009407
HORVU7Hr1G038770.23	GO:0009941
HORVU7Hr1G038770.23	GO:0010583
HORVU7Hr1G038770.23	GO:0010027
HORVU7Hr1G038770.23	GO:0010731
HORVU7Hr1G038770.23	GO:0045174
HORVU7Hr1G038770.23	GO:0006118
HORVU7Hr1G038770.23	GO:0006749
HORVU7Hr1G038770.23	GO:0019852
HORVU7Hr1G038770.23	EC:1.8.5.1
HORVU7Hr1G038770.14	GO:0009407
HORVU7Hr1G038770.14	GO:0009941
HORVU7Hr1G038770.14	GO:0010583
HORVU7Hr1G038770.14	GO:0010027
HORVU7Hr1G038770.14	GO:0016740
HORVU7Hr1G038770.14	GO:0010731
HORVU7Hr1G038770.14	GO:0045174
HORVU7Hr1G038770.14	GO:0006118
HORVU7Hr1G038770.14	GO:0006749
HORVU7Hr1G038770.14	GO:0019852
HORVU7Hr1G038770.14	EC:1.8.5.1
HORVU7Hr1G038770.3	GO:0009407
HORVU7Hr1G038770.3	GO:0009941
HORVU7Hr1G038770.3	GO:0010583
HORVU7Hr1G038770.3	GO:0010027
HORVU7Hr1G038770.3	GO:0016740
HORVU7Hr1G038770.3	GO:0010731
HORVU7Hr1G038770.3	GO:0045174
HORVU7Hr1G038770.3	GO:0006118
HORVU7Hr1G038770.3	GO:0006749
HORVU7Hr1G038770.3	GO:0019852
HORVU7Hr1G038770.3	EC:1.8.5.1
HORVU7Hr1G038770.12	GO:0009407
HORVU7Hr1G038770.12	GO:0009941
HORVU7Hr1G038770.12	GO:0010583
HORVU7Hr1G038770.12	GO:0010027
HORVU7Hr1G038770.12	GO:0010731
HORVU7Hr1G038770.12	GO:0045174
HORVU7Hr1G038770.12	GO:0006118
HORVU7Hr1G038770.12	GO:0006749
HORVU7Hr1G038770.12	GO:0019852
HORVU7Hr1G038770.12	EC:1.8.5.1
HORVU7Hr1G038770.21	GO:0009407
HORVU7Hr1G038770.21	GO:0009941
HORVU7Hr1G038770.21	GO:0010583
HORVU7Hr1G038770.21	GO:0010027
HORVU7Hr1G038770.21	GO:0016740
HORVU7Hr1G038770.21	GO:0010731
HORVU7Hr1G038770.21	GO:0045174
HORVU7Hr1G038770.21	GO:0006118
HORVU7Hr1G038770.21	GO:0006749
HORVU7Hr1G038770.21	GO:0019852
HORVU7Hr1G038770.21	EC:1.8.5.1
HORVU7Hr1G038770.16	GO:0009407
HORVU7Hr1G038770.16	GO:0009941
HORVU7Hr1G038770.16	GO:0010583
HORVU7Hr1G038770.16	GO:0010027
HORVU7Hr1G038770.16	GO:0016740
HORVU7Hr1G038770.16	GO:0010731
HORVU7Hr1G038770.16	GO:0045174
HORVU7Hr1G038770.16	GO:0006118
HORVU7Hr1G038770.16	GO:0006749
HORVU7Hr1G038770.16	GO:0019852
HORVU7Hr1G038770.16	EC:1.8.5.1
HORVU7Hr1G038770.20	GO:0009407
HORVU7Hr1G038770.20	GO:0009941
HORVU7Hr1G038770.20	GO:0010583
HORVU7Hr1G038770.20	GO:0010027
HORVU7Hr1G038770.20	GO:0010731
HORVU7Hr1G038770.20	GO:0045174
HORVU7Hr1G038770.20	GO:0006118
HORVU7Hr1G038770.20	GO:0006749
HORVU7Hr1G038770.20	GO:0019852
HORVU7Hr1G038770.20	EC:1.8.5.1
HORVU7Hr1G038770.25	GO:0009407
HORVU7Hr1G038770.25	GO:0009941
HORVU7Hr1G038770.25	GO:0010583
HORVU7Hr1G038770.25	GO:0010027
HORVU7Hr1G038770.25	GO:0016740
HORVU7Hr1G038770.25	GO:0010731
HORVU7Hr1G038770.25	GO:0045174
HORVU7Hr1G038770.25	GO:0006118
HORVU7Hr1G038770.25	GO:0006749
HORVU7Hr1G038770.25	GO:0019852
HORVU7Hr1G038770.25	EC:1.8.5.1
HORVU7Hr1G038770.4	GO:0009407
HORVU7Hr1G038770.4	GO:0009941
HORVU7Hr1G038770.4	GO:0010583
HORVU7Hr1G038770.4	GO:0010027
HORVU7Hr1G038770.4	GO:0016740
HORVU7Hr1G038770.4	GO:0010731
HORVU7Hr1G038770.4	GO:0045174
HORVU7Hr1G038770.4	GO:0006118
HORVU7Hr1G038770.4	GO:0006749
HORVU7Hr1G038770.4	GO:0019852
HORVU7Hr1G038770.4	EC:1.8.5.1
HORVU7Hr1G038770.10	GO:0009407
HORVU7Hr1G038770.10	GO:0009941
HORVU7Hr1G038770.10	GO:0010583
HORVU7Hr1G038770.10	GO:0010027
HORVU7Hr1G038770.10	GO:0010731
HORVU7Hr1G038770.10	GO:0045174
HORVU7Hr1G038770.10	GO:0006118
HORVU7Hr1G038770.10	GO:0006749
HORVU7Hr1G038770.10	GO:0019852
HORVU7Hr1G038770.10	EC:1.8.5.1
HORVU7Hr1G038770.7	GO:0009407
HORVU7Hr1G038770.7	GO:0009941
HORVU7Hr1G038770.7	GO:0010583
HORVU7Hr1G038770.7	GO:0010027
HORVU7Hr1G038770.7	GO:0016740
HORVU7Hr1G038770.7	GO:0010731
HORVU7Hr1G038770.7	GO:0045174
HORVU7Hr1G038770.7	GO:0006118
HORVU7Hr1G038770.7	GO:0006749
HORVU7Hr1G038770.7	GO:0019852
HORVU7Hr1G038770.7	EC:1.8.5.1
HORVU7Hr1G038770.24	GO:0009407
HORVU7Hr1G038770.24	GO:0009941
HORVU7Hr1G038770.24	GO:0010583
HORVU7Hr1G038770.24	GO:0010027
HORVU7Hr1G038770.24	GO:0010731
HORVU7Hr1G038770.24	GO:0045174
HORVU7Hr1G038770.24	GO:0006118
HORVU7Hr1G038770.24	GO:0006749
HORVU7Hr1G038770.24	GO:0019852
HORVU7Hr1G038770.24	EC:1.8.5.1
HORVU7Hr1G038770.13	GO:0009407
HORVU7Hr1G038770.13	GO:0009941
HORVU7Hr1G038770.13	GO:0010583
HORVU7Hr1G038770.13	GO:0010027
HORVU7Hr1G038770.13	GO:0016740
HORVU7Hr1G038770.13	GO:0010731
HORVU7Hr1G038770.13	GO:0045174
HORVU7Hr1G038770.13	GO:0006118
HORVU7Hr1G038770.13	GO:0006749
HORVU7Hr1G038770.13	GO:0019852
HORVU7Hr1G038770.13	EC:1.8.5.1
HORVU7Hr1G038770.22	GO:0009407
HORVU7Hr1G038770.22	GO:0009941
HORVU7Hr1G038770.22	GO:0010583
HORVU7Hr1G038770.22	GO:0010027
HORVU7Hr1G038770.22	GO:0016740
HORVU7Hr1G038770.22	GO:0010731
HORVU7Hr1G038770.22	GO:0045174
HORVU7Hr1G038770.22	GO:0006118
HORVU7Hr1G038770.22	GO:0006749
HORVU7Hr1G038770.22	GO:0019852
HORVU7Hr1G038770.22	EC:1.8.5.1
HORVU7Hr1G038770.9	GO:0009407
HORVU7Hr1G038770.9	GO:0009941
HORVU7Hr1G038770.9	GO:0010583
HORVU7Hr1G038770.9	GO:0010027
HORVU7Hr1G038770.9	GO:0016740
HORVU7Hr1G038770.9	GO:0010731
HORVU7Hr1G038770.9	GO:0045174
HORVU7Hr1G038770.9	GO:0006118
HORVU7Hr1G038770.9	GO:0006749
HORVU7Hr1G038770.9	GO:0019852
HORVU7Hr1G038770.9	EC:1.8.5.1
HORVU7Hr1G038770.8	GO:0009407
HORVU7Hr1G038770.8	GO:0009941
HORVU7Hr1G038770.8	GO:0010583
HORVU7Hr1G038770.8	GO:0010027
HORVU7Hr1G038770.8	GO:0016740
HORVU7Hr1G038770.8	GO:0010731
HORVU7Hr1G038770.8	GO:0045174
HORVU7Hr1G038770.8	GO:0006118
HORVU7Hr1G038770.8	GO:0006749
HORVU7Hr1G038770.8	GO:0019852
HORVU7Hr1G038770.8	EC:1.8.5.1
HORVU7Hr1G038770.19	GO:0009407
HORVU7Hr1G038770.19	GO:0009941
HORVU7Hr1G038770.19	GO:0010583
HORVU7Hr1G038770.19	GO:0010027
HORVU7Hr1G038770.19	GO:0016740
HORVU7Hr1G038770.19	GO:0010731
HORVU7Hr1G038770.19	GO:0045174
HORVU7Hr1G038770.19	GO:0006118
HORVU7Hr1G038770.19	GO:0006749
HORVU7Hr1G038770.19	GO:0019852
HORVU7Hr1G038770.19	EC:1.8.5.1
HORVU7Hr1G038770.2	GO:0009407
HORVU7Hr1G038770.2	GO:0009941
HORVU7Hr1G038770.2	GO:0010583
HORVU7Hr1G038770.2	GO:0010027
HORVU7Hr1G038770.2	GO:0016740
HORVU7Hr1G038770.2	GO:0010731
HORVU7Hr1G038770.2	GO:0045174
HORVU7Hr1G038770.2	GO:0006118
HORVU7Hr1G038770.2	GO:0006749
HORVU7Hr1G038770.2	GO:0019852
HORVU7Hr1G038770.2	EC:1.8.5.1
HORVU7Hr1G038770.11	GO:0009407
HORVU7Hr1G038770.11	GO:0009941
HORVU7Hr1G038770.11	GO:0010583
HORVU7Hr1G038770.11	GO:0010027
HORVU7Hr1G038770.11	GO:0016740
HORVU7Hr1G038770.11	GO:0010731
HORVU7Hr1G038770.11	GO:0045174
HORVU7Hr1G038770.11	GO:0006118
HORVU7Hr1G038770.11	GO:0006749
HORVU7Hr1G038770.11	GO:0019852
HORVU7Hr1G038770.11	EC:1.8.5.1
HORVU7Hr1G038770.17	GO:0009407
HORVU7Hr1G038770.17	GO:0009941
HORVU7Hr1G038770.17	GO:0010583
HORVU7Hr1G038770.17	GO:0010027
HORVU7Hr1G038770.17	GO:0016740
HORVU7Hr1G038770.17	GO:0010731
HORVU7Hr1G038770.17	GO:0045174
HORVU7Hr1G038770.17	GO:0006118
HORVU7Hr1G038770.17	GO:0006749
HORVU7Hr1G038770.17	GO:0019852
HORVU7Hr1G038770.17	EC:1.8.5.1
HORVU7Hr1G038770.15	GO:0009407
HORVU7Hr1G038770.15	GO:0009941
HORVU7Hr1G038770.15	GO:0010583
HORVU7Hr1G038770.15	GO:0010027
HORVU7Hr1G038770.15	GO:0016740
HORVU7Hr1G038770.15	GO:0010731
HORVU7Hr1G038770.15	GO:0045174
HORVU7Hr1G038770.15	GO:0006118
HORVU7Hr1G038770.15	GO:0006749
HORVU7Hr1G038770.15	GO:0019852
HORVU7Hr1G038770.15	EC:1.8.5.1
HORVU7Hr1G038770.6	GO:0009407
HORVU7Hr1G038770.6	GO:0009941
HORVU7Hr1G038770.6	GO:0010583
HORVU7Hr1G038770.6	GO:0010027
HORVU7Hr1G038770.6	GO:0016740
HORVU7Hr1G038770.6	GO:0010731
HORVU7Hr1G038770.6	GO:0045174
HORVU7Hr1G038770.6	GO:0006118
HORVU7Hr1G038770.6	GO:0006749
HORVU7Hr1G038770.6	GO:0019852
HORVU7Hr1G038770.6	EC:1.8.5.1
HORVU6Hr1G078350.1	GO:0008270
HORVU6Hr1G078350.1	GO:0009697
HORVU6Hr1G078350.1	GO:0009642
HORVU6Hr1G078350.1	GO:0000977
HORVU6Hr1G078350.1	GO:0010310
HORVU6Hr1G078350.1	GO:0009651
HORVU6Hr1G078350.1	GO:0042742
HORVU6Hr1G078350.1	GO:0009610
HORVU6Hr1G078350.1	GO:0006914
HORVU6Hr1G078350.1	GO:0001078
HORVU6Hr1G078350.1	GO:0010188
HORVU6Hr1G078350.1	GO:0005634
HORVU6Hr1G078350.1	GO:0005739
HORVU6Hr1G031550.1	GO:0043531
HORVU6Hr1G031550.3	GO:0043531
HORVU6Hr1G031550.2	GO:0043531
HORVU7Hr1G107510.2	GO:0046777
HORVU7Hr1G107510.2	GO:0043231
HORVU7Hr1G107510.2	GO:0009506
HORVU7Hr1G107510.2	GO:0031625
HORVU7Hr1G107510.2	GO:0009755
HORVU7Hr1G107510.2	GO:0044444
HORVU7Hr1G107510.2	GO:0043167
HORVU7Hr1G107510.2	GO:0001653
HORVU7Hr1G107510.2	GO:0000166
HORVU7Hr1G107510.2	GO:0004675
HORVU7Hr1G107510.2	GO:0005886
HORVU7Hr1G107510.2	GO:0009069
HORVU7Hr1G107510.2	EC:2.7.11
HORVU7Hr1G107510.4	GO:0046777
HORVU7Hr1G107510.4	GO:0005509
HORVU7Hr1G107510.4	GO:0030247
HORVU7Hr1G107510.4	GO:0009506
HORVU7Hr1G107510.4	GO:0031625
HORVU7Hr1G107510.4	GO:0005524
HORVU7Hr1G107510.4	GO:0009755
HORVU7Hr1G107510.4	GO:0001653
HORVU7Hr1G107510.4	GO:0004675
HORVU7Hr1G107510.4	GO:0005886
HORVU7Hr1G107510.4	GO:0009069
HORVU7Hr1G107510.4	EC:2.7.11
HORVU7Hr1G107510.6	GO:0046777
HORVU7Hr1G107510.6	GO:0005509
HORVU7Hr1G107510.6	GO:0030247
HORVU7Hr1G107510.6	GO:0009506
HORVU7Hr1G107510.6	GO:0031625
HORVU7Hr1G107510.6	GO:0005524
HORVU7Hr1G107510.6	GO:0009755
HORVU7Hr1G107510.6	GO:0001653
HORVU7Hr1G107510.6	GO:0004675
HORVU7Hr1G107510.6	GO:0005886
HORVU7Hr1G107510.6	GO:0009069
HORVU7Hr1G107510.6	EC:2.7.11
HORVU7Hr1G107510.1	GO:0005488
HORVU7Hr1G107510.1	GO:0004672
HORVU7Hr1G107510.1	GO:0007165
HORVU7Hr1G107510.3	GO:0005488
HORVU7Hr1G107510.3	GO:0004672
HORVU7Hr1G107510.3	GO:0007165
HORVU7Hr1G107510.3	GO:0044464
HORVU7Hr1G107510.5	GO:0046777
HORVU7Hr1G107510.5	GO:0030247
HORVU7Hr1G107510.5	GO:0009506
HORVU7Hr1G107510.5	GO:0031625
HORVU7Hr1G107510.5	GO:0005524
HORVU7Hr1G107510.5	GO:0009755
HORVU7Hr1G107510.5	GO:0001653
HORVU7Hr1G107510.5	GO:0004675
HORVU7Hr1G107510.5	GO:0005886
HORVU7Hr1G107510.5	GO:0009069
HORVU7Hr1G107510.5	EC:2.7.11
HORVU4Hr1G084390.1	GO:0000272
HORVU4Hr1G084390.1	GO:0009536
HORVU4Hr1G084390.1	GO:0016161
HORVU4Hr1G084390.1	GO:0005982
HORVU4Hr1G084390.1	GO:0005985
HORVU4Hr1G084390.1	EC:3.2.1.2
HORVU6Hr1G008030.3	GO:0005488
HORVU6Hr1G008030.3	GO:0009536
HORVU6Hr1G008030.1	GO:0016023
HORVU6Hr1G008030.1	GO:0003676
HORVU6Hr1G008030.1	GO:0009536
HORVU6Hr1G011520.1	GO:0000786
HORVU6Hr1G011520.1	GO:0008283
HORVU6Hr1G011520.1	GO:0003677
HORVU6Hr1G011520.1	GO:0005634
HORVU6Hr1G011520.1	GO:0046982
HORVU6Hr1G011520.1	GO:0009536
HORVU6Hr1G011520.2	GO:0000786
HORVU6Hr1G011520.2	GO:0008283
HORVU6Hr1G011520.2	GO:0003677
HORVU6Hr1G011520.2	GO:0005634
HORVU6Hr1G011520.2	GO:0046982
HORVU6Hr1G011520.2	GO:0009536
HORVU4Hr1G088740.1	GO:0016023
HORVU4Hr1G088740.1	GO:0016787
HORVU4Hr1G088740.1	GO:0006508
HORVU6Hr1G069090.1	GO:0006355
HORVU6Hr1G069090.1	GO:0046872
HORVU6Hr1G069090.1	GO:0003677
HORVU6Hr1G069090.1	GO:0006351
HORVU6Hr1G069090.1	GO:0005634
HORVU6Hr1G069090.2	GO:0006355
HORVU6Hr1G069090.2	GO:0046872
HORVU6Hr1G069090.2	GO:0003677
HORVU6Hr1G069090.2	GO:0006351
HORVU6Hr1G069090.2	GO:0005634
HORVU5Hr1G017500.1	GO:0005488
HORVU5Hr1G017500.1	GO:0006278
HORVU6Hr1G056980.2	GO:0003676
HORVU6Hr1G056980.2	GO:0035067
HORVU6Hr1G056980.2	GO:0046872
HORVU6Hr1G056980.2	GO:0009741
HORVU6Hr1G056980.2	GO:0010228
HORVU6Hr1G056980.2	GO:0033169
HORVU6Hr1G056980.2	GO:0048366
HORVU6Hr1G056980.2	GO:0009826
HORVU6Hr1G056980.2	GO:0008168
HORVU6Hr1G056980.1	GO:0003676
HORVU6Hr1G056980.1	GO:0046872
HORVU6Hr1G056980.1	GO:0008168
HORVU7Hr1G101050.29	GO:0005739
HORVU7Hr1G101050.3	GO:0005739
HORVU7Hr1G101050.15	GO:0005739
HORVU7Hr1G101050.1	GO:0005739
HORVU7Hr1G101050.30	GO:0005739
HORVU7Hr1G101050.10	GO:0005739
HORVU7Hr1G101050.22	GO:0005739
HORVU7Hr1G101050.19	GO:0005739
HORVU7Hr1G101050.17	GO:0005739
HORVU7Hr1G101050.8	GO:0005739
HORVU7Hr1G101050.24	GO:0005739
HORVU7Hr1G101050.6	GO:0005739
HORVU7Hr1G101050.11	GO:0005739
HORVU7Hr1G101050.26	GO:0005739
HORVU7Hr1G101050.21	GO:0005739
HORVU7Hr1G101050.13	GO:0005739
HORVU7Hr1G101050.4	GO:0005739
HORVU7Hr1G101050.2	GO:0005739
HORVU7Hr1G101050.31	GO:0005739
HORVU7Hr1G101050.28	GO:0005739
HORVU7Hr1G101050.16	GO:0005739
HORVU7Hr1G101050.23	GO:0005739
HORVU7Hr1G101050.33	GO:0005739
HORVU7Hr1G101050.25	GO:0005739
HORVU7Hr1G101050.9	GO:0005739
HORVU7Hr1G101050.18	GO:0005739
HORVU7Hr1G101050.32	GO:0005739
HORVU7Hr1G101050.7	GO:0005739
HORVU7Hr1G101050.12	GO:0005739
HORVU7Hr1G101050.14	GO:0005739
HORVU7Hr1G101050.5	GO:0005739
HORVU7Hr1G101050.20	GO:0005739
HORVU7Hr1G101050.27	GO:0005739
HORVU5Hr1G028480.1	GO:0035556
HORVU5Hr1G028480.1	GO:0006891
HORVU5Hr1G028480.1	GO:0016023
HORVU5Hr1G028480.1	GO:0016020
HORVU6Hr1G080300.1	GO:0005739
HORVU6Hr1G080300.1	GO:0010207
HORVU6Hr1G080300.3	GO:0010207
HORVU6Hr1G080300.2	GO:0005739
HORVU6Hr1G080300.2	GO:0010207
HORVU6Hr1G049130.3	GO:0003899
HORVU6Hr1G049130.3	GO:0003677
HORVU6Hr1G049130.3	GO:0006351
HORVU6Hr1G049130.3	GO:0005730
HORVU6Hr1G049130.3	GO:0006144
HORVU6Hr1G049130.3	GO:0006206
HORVU6Hr1G049130.3	EC:2.7.7.6
HORVU6Hr1G049130.5	GO:0005739
HORVU6Hr1G049130.5	GO:0005736
HORVU6Hr1G049130.5	GO:0003677
HORVU6Hr1G049130.5	GO:0032549
HORVU6Hr1G049130.5	GO:0001054
HORVU6Hr1G049130.5	GO:0009507
HORVU6Hr1G049130.7	GO:0003899
HORVU6Hr1G049130.7	GO:0006351
HORVU6Hr1G049130.7	GO:0003677
HORVU6Hr1G049130.7	GO:0003735
HORVU6Hr1G049130.7	GO:0015935
HORVU6Hr1G049130.7	GO:0009507
HORVU6Hr1G049130.7	GO:0006412
HORVU6Hr1G049130.7	GO:0005730
HORVU6Hr1G049130.7	GO:0006144
HORVU6Hr1G049130.7	GO:0006206
HORVU6Hr1G049130.7	GO:0042254
HORVU6Hr1G049130.7	EC:2.7.7.6
HORVU6Hr1G049130.2	GO:0003899
HORVU6Hr1G049130.2	GO:0003677
HORVU6Hr1G049130.2	GO:0006351
HORVU6Hr1G049130.2	GO:0032549
HORVU6Hr1G049130.2	GO:0009507
HORVU6Hr1G049130.2	GO:0005730
HORVU6Hr1G049130.2	GO:0006144
HORVU6Hr1G049130.2	GO:0006206
HORVU6Hr1G049130.2	EC:2.7.7.6
HORVU6Hr1G049130.4	GO:0003899
HORVU6Hr1G049130.4	GO:0003677
HORVU6Hr1G049130.4	GO:0006351
HORVU6Hr1G049130.4	GO:0009507
HORVU6Hr1G049130.4	GO:0005730
HORVU6Hr1G049130.4	GO:0006144
HORVU6Hr1G049130.4	GO:0006206
HORVU6Hr1G049130.4	EC:2.7.7.6
HORVU6Hr1G049130.6	GO:0003899
HORVU6Hr1G049130.6	GO:0003677
HORVU6Hr1G049130.6	GO:0006351
HORVU6Hr1G049130.6	GO:0009507
HORVU6Hr1G049130.6	GO:0005730
HORVU6Hr1G049130.6	GO:0006144
HORVU6Hr1G049130.6	GO:0006206
HORVU6Hr1G049130.6	EC:2.7.7.6
HORVU6Hr1G049130.8	GO:0003899
HORVU6Hr1G049130.8	GO:0003677
HORVU6Hr1G049130.8	GO:0006351
HORVU6Hr1G049130.8	GO:0009507
HORVU6Hr1G049130.8	GO:0005730
HORVU6Hr1G049130.8	GO:0006144
HORVU6Hr1G049130.8	GO:0006206
HORVU6Hr1G049130.8	EC:2.7.7.6
HORVU6Hr1G049130.1	GO:0003899
HORVU6Hr1G049130.1	GO:0003677
HORVU6Hr1G049130.1	GO:0006351
HORVU6Hr1G049130.1	GO:0032549
HORVU6Hr1G049130.1	GO:0009507
HORVU6Hr1G049130.1	GO:0005730
HORVU6Hr1G049130.1	GO:0006144
HORVU6Hr1G049130.1	GO:0006206
HORVU6Hr1G049130.1	EC:2.7.7.6
HORVU6Hr1G083830.2	GO:0009536
HORVU4Hr1G056260.1	GO:0016874
HORVU4Hr1G056260.1	GO:0004842
HORVU4Hr1G056260.1	GO:0007275
HORVU4Hr1G056260.1	GO:0006511
HORVU4Hr1G056260.1	GO:0005634
HORVU4Hr1G056260.1	GO:0008270
HORVU4Hr1G087830.1	GO:0008270
HORVU4Hr1G087830.1	GO:0003676
HORVU6Hr1G089340.8	GO:0006694
HORVU6Hr1G089340.8	GO:0016621
HORVU6Hr1G089340.8	GO:0003854
HORVU6Hr1G089340.8	GO:0050662
HORVU6Hr1G089340.8	GO:0009805
HORVU6Hr1G089340.8	GO:0009809
HORVU6Hr1G089340.8	GO:0009811
HORVU6Hr1G089340.8	GO:0008207
HORVU6Hr1G089340.8	GO:0008209
HORVU6Hr1G089340.8	GO:0008210
HORVU6Hr1G089340.8	EC:1.1.1.145
HORVU6Hr1G089340.8	EC:1.2.1.44
HORVU6Hr1G089340.1	GO:0016621
HORVU6Hr1G089340.1	GO:0050662
HORVU6Hr1G089340.1	GO:0009805
HORVU6Hr1G089340.1	GO:0009809
HORVU6Hr1G089340.1	GO:0009811
HORVU6Hr1G089340.1	EC:1.2.1.44
HORVU6Hr1G089340.4	GO:0016621
HORVU6Hr1G089340.4	GO:0050662
HORVU6Hr1G089340.4	GO:0009805
HORVU6Hr1G089340.4	GO:0009809
HORVU6Hr1G089340.4	GO:0009811
HORVU6Hr1G089340.4	EC:1.2.1.44
HORVU6Hr1G089340.9	GO:0016621
HORVU6Hr1G089340.9	GO:0050662
HORVU6Hr1G089340.9	GO:0009805
HORVU6Hr1G089340.9	GO:0009809
HORVU6Hr1G089340.9	GO:0009811
HORVU6Hr1G089340.9	EC:1.2.1.44
HORVU6Hr1G089340.6	GO:0016621
HORVU6Hr1G089340.6	GO:0050662
HORVU6Hr1G089340.6	GO:0009805
HORVU6Hr1G089340.6	GO:0009809
HORVU6Hr1G089340.6	GO:0009811
HORVU6Hr1G089340.6	EC:1.2.1.44
HORVU6Hr1G089340.7	GO:0016621
HORVU6Hr1G089340.7	GO:0050662
HORVU6Hr1G089340.7	GO:0009805
HORVU6Hr1G089340.7	GO:0009809
HORVU6Hr1G089340.7	GO:0009811
HORVU6Hr1G089340.7	EC:1.2.1.44
HORVU6Hr1G089340.2	GO:0016621
HORVU6Hr1G089340.2	GO:0050662
HORVU6Hr1G089340.2	GO:0009805
HORVU6Hr1G089340.2	GO:0009809
HORVU6Hr1G089340.2	GO:0009811
HORVU6Hr1G089340.2	EC:1.2.1.44
HORVU6Hr1G089340.5	GO:0050662
HORVU6Hr1G089340.5	GO:0003824
HORVU6Hr1G089340.3	GO:0016621
HORVU6Hr1G089340.3	GO:0050662
HORVU6Hr1G089340.3	GO:0009805
HORVU6Hr1G089340.3	GO:0009809
HORVU6Hr1G089340.3	GO:0009811
HORVU6Hr1G089340.3	EC:1.2.1.44
HORVU7Hr1G041170.3	GO:0008017
HORVU7Hr1G041170.3	GO:0007010
HORVU7Hr1G041170.3	GO:0005739
HORVU7Hr1G041170.3	GO:0005874
HORVU7Hr1G041170.3	GO:0045298
HORVU7Hr1G041170.19	GO:0008017
HORVU7Hr1G041170.19	GO:0007010
HORVU7Hr1G041170.19	GO:0005739
HORVU7Hr1G041170.19	GO:0005874
HORVU7Hr1G041170.19	GO:0045298
HORVU7Hr1G041170.10	GO:0007010
HORVU7Hr1G041170.10	GO:0008017
HORVU7Hr1G041170.10	GO:0045298
HORVU7Hr1G041170.5	GO:0008017
HORVU7Hr1G041170.5	GO:0007010
HORVU7Hr1G041170.5	GO:0005739
HORVU7Hr1G041170.5	GO:0005874
HORVU7Hr1G041170.5	GO:0045298
HORVU7Hr1G041170.13	GO:0008017
HORVU7Hr1G041170.13	GO:0007010
HORVU7Hr1G041170.13	GO:0005739
HORVU7Hr1G041170.13	GO:0005874
HORVU7Hr1G041170.13	GO:0045298
HORVU7Hr1G041170.6	GO:0008017
HORVU7Hr1G041170.6	GO:0007010
HORVU7Hr1G041170.6	GO:0005739
HORVU7Hr1G041170.6	GO:0005874
HORVU7Hr1G041170.6	GO:0045298
HORVU7Hr1G041170.1	GO:0008017
HORVU7Hr1G041170.1	GO:0007010
HORVU7Hr1G041170.1	GO:0005739
HORVU7Hr1G041170.1	GO:0005874
HORVU7Hr1G041170.1	GO:0045298
HORVU7Hr1G041170.8	GO:0008017
HORVU7Hr1G041170.8	GO:0007010
HORVU7Hr1G041170.8	GO:0005739
HORVU7Hr1G041170.8	GO:0005874
HORVU7Hr1G041170.8	GO:0045298
HORVU7Hr1G041170.15	GO:0008017
HORVU7Hr1G041170.15	GO:0007010
HORVU7Hr1G041170.15	GO:0005739
HORVU7Hr1G041170.15	GO:0005874
HORVU7Hr1G041170.15	GO:0045298
HORVU7Hr1G041170.2	GO:0008017
HORVU7Hr1G041170.2	GO:0007010
HORVU7Hr1G041170.2	GO:0005739
HORVU7Hr1G041170.2	GO:0005874
HORVU7Hr1G041170.2	GO:0045298
HORVU7Hr1G041170.24	GO:0007010
HORVU7Hr1G041170.24	GO:0005737
HORVU7Hr1G041170.24	GO:0005874
HORVU7Hr1G041170.24	GO:0008017
HORVU7Hr1G041170.24	GO:0045298
HORVU7Hr1G041170.22	GO:0008017
HORVU7Hr1G041170.22	GO:0007010
HORVU7Hr1G041170.22	GO:0005739
HORVU7Hr1G041170.22	GO:0005874
HORVU7Hr1G041170.22	GO:0045298
HORVU7Hr1G041170.17	GO:0008017
HORVU7Hr1G041170.17	GO:0007010
HORVU7Hr1G041170.17	GO:0005739
HORVU7Hr1G041170.17	GO:0005874
HORVU7Hr1G041170.17	GO:0045298
HORVU7Hr1G041170.4	GO:0008017
HORVU7Hr1G041170.4	GO:0007010
HORVU7Hr1G041170.4	GO:0005739
HORVU7Hr1G041170.4	GO:0005874
HORVU7Hr1G041170.4	GO:0045298
HORVU7Hr1G041170.11	GO:0007010
HORVU7Hr1G041170.11	GO:0008017
HORVU7Hr1G041170.11	GO:0045298
HORVU7Hr1G041170.20	GO:0008017
HORVU7Hr1G041170.20	GO:0007010
HORVU7Hr1G041170.20	GO:0005739
HORVU7Hr1G041170.20	GO:0005874
HORVU7Hr1G041170.20	GO:0045298
HORVU7Hr1G041170.16	GO:0008017
HORVU7Hr1G041170.16	GO:0007010
HORVU7Hr1G041170.16	GO:0005739
HORVU7Hr1G041170.16	GO:0005874
HORVU7Hr1G041170.16	GO:0045298
HORVU7Hr1G041170.7	GO:0008017
HORVU7Hr1G041170.7	GO:0007010
HORVU7Hr1G041170.7	GO:0005739
HORVU7Hr1G041170.7	GO:0005874
HORVU7Hr1G041170.7	GO:0045298
HORVU7Hr1G041170.12	GO:0008017
HORVU7Hr1G041170.12	GO:0007010
HORVU7Hr1G041170.12	GO:0005739
HORVU7Hr1G041170.12	GO:0005874
HORVU7Hr1G041170.12	GO:0045298
HORVU7Hr1G041170.23	GO:0008017
HORVU7Hr1G041170.23	GO:0007010
HORVU7Hr1G041170.23	GO:0005739
HORVU7Hr1G041170.23	GO:0005874
HORVU7Hr1G041170.23	GO:0045298
HORVU7Hr1G041170.21	GO:0007010
HORVU7Hr1G041170.21	GO:0005737
HORVU7Hr1G041170.21	GO:0005874
HORVU7Hr1G041170.21	GO:0008017
HORVU7Hr1G041170.21	GO:0045298
HORVU7Hr1G041170.18	GO:0007010
HORVU7Hr1G041170.18	GO:0005737
HORVU7Hr1G041170.18	GO:0005874
HORVU7Hr1G041170.18	GO:0008017
HORVU7Hr1G041170.18	GO:0045298
HORVU7Hr1G041170.9	GO:0007010
HORVU7Hr1G041170.9	GO:0008017
HORVU7Hr1G041170.9	GO:0045298
HORVU7Hr1G041170.14	GO:0008017
HORVU7Hr1G041170.14	GO:0007010
HORVU7Hr1G041170.14	GO:0005739
HORVU7Hr1G041170.14	GO:0005874
HORVU7Hr1G041170.14	GO:0045298
HORVU6Hr1G079960.1	GO:0005840
HORVU5Hr1G019900.2	GO:0008152
HORVU5Hr1G019900.1	GO:0008152
HORVU6Hr1G047760.1	GO:0009536
HORVU6Hr1G047760.1	GO:0031072
HORVU6Hr1G047760.1	GO:0051082
HORVU6Hr1G054000.8	GO:0016491
HORVU6Hr1G054000.6	GO:0016491
HORVU6Hr1G054000.4	GO:0016491
HORVU6Hr1G054000.2	GO:0016491
HORVU6Hr1G054000.9	GO:0016491
HORVU6Hr1G054000.7	GO:0016491
HORVU6Hr1G054000.5	GO:0016491
HORVU6Hr1G054000.1	GO:0016491
HORVU6Hr1G054000.3	GO:0016491
HORVU7Hr1G102950.1	GO:0005840
HORVU7Hr1G102950.1	GO:0003735
HORVU7Hr1G102950.1	GO:0006412
HORVU7Hr1G102950.1	GO:0005739
HORVU7Hr1G102950.1	GO:0042254
HORVU6Hr1G034150.2	GO:0005739
HORVU6Hr1G034150.3	GO:0005739
HORVU6Hr1G034150.1	GO:0005739
HORVU7Hr1G093160.1	GO:0008152
HORVU6Hr1G054880.2	GO:0046872
HORVU6Hr1G054880.2	GO:0004462
HORVU6Hr1G054880.2	GO:0005975
HORVU6Hr1G054880.2	GO:0006090
HORVU6Hr1G054880.2	EC:4.4.1.5
HORVU6Hr1G054880.1	GO:0046872
HORVU6Hr1G054880.1	GO:0004462
HORVU6Hr1G054880.1	GO:0005975
HORVU6Hr1G054880.1	GO:0006090
HORVU6Hr1G054880.1	EC:4.4.1.5
HORVU4Hr1G049740.1	GO:0003964
HORVU4Hr1G049740.1	GO:0003677
HORVU4Hr1G049740.1	GO:0003723
HORVU4Hr1G049740.1	GO:0004190
HORVU4Hr1G049740.1	GO:0005634
HORVU4Hr1G049740.1	GO:0015074
HORVU4Hr1G049740.1	GO:0006310
HORVU4Hr1G049740.1	EC:3.4.23
HORVU4Hr1G049740.1	EC:2.7.7.49
HORVU7Hr1G120660.13	GO:0009058
HORVU7Hr1G120660.13	GO:0016765
HORVU7Hr1G120660.4	GO:0016767
HORVU7Hr1G120660.4	GO:0006694
HORVU7Hr1G120660.4	GO:0016102
HORVU7Hr1G120660.4	EC:2.5.1.32
HORVU7Hr1G120660.14	GO:0016767
HORVU7Hr1G120660.14	GO:0006694
HORVU7Hr1G120660.14	GO:0016102
HORVU7Hr1G120660.14	EC:2.5.1.32
HORVU7Hr1G120660.20	GO:0009058
HORVU7Hr1G120660.20	GO:0016765
HORVU7Hr1G120660.2	GO:0016767
HORVU7Hr1G120660.2	GO:0006694
HORVU7Hr1G120660.2	GO:0016102
HORVU7Hr1G120660.2	EC:2.5.1.32
HORVU7Hr1G120660.21	GO:0016767
HORVU7Hr1G120660.21	GO:0006694
HORVU7Hr1G120660.21	GO:0016102
HORVU7Hr1G120660.21	EC:2.5.1.32
HORVU7Hr1G120660.16	GO:0016767
HORVU7Hr1G120660.16	GO:0006694
HORVU7Hr1G120660.16	GO:0016102
HORVU7Hr1G120660.16	EC:2.5.1.32
HORVU7Hr1G120660.10	GO:0016767
HORVU7Hr1G120660.10	GO:0006694
HORVU7Hr1G120660.10	GO:0016102
HORVU7Hr1G120660.10	EC:2.5.1.32
HORVU7Hr1G120660.6	GO:0016767
HORVU7Hr1G120660.6	GO:0006694
HORVU7Hr1G120660.6	GO:0016102
HORVU7Hr1G120660.6	EC:2.5.1.32
HORVU7Hr1G120660.8	GO:0016767
HORVU7Hr1G120660.8	GO:0006694
HORVU7Hr1G120660.8	GO:0016102
HORVU7Hr1G120660.8	EC:2.5.1.32
HORVU7Hr1G120660.19	GO:0016767
HORVU7Hr1G120660.19	GO:0006694
HORVU7Hr1G120660.19	GO:0016102
HORVU7Hr1G120660.19	EC:2.5.1.32
HORVU7Hr1G120660.3	GO:0016767
HORVU7Hr1G120660.3	GO:0006694
HORVU7Hr1G120660.3	GO:0016102
HORVU7Hr1G120660.3	EC:2.5.1.32
HORVU7Hr1G120660.22	GO:0009058
HORVU7Hr1G120660.22	GO:0016765
HORVU7Hr1G120660.17	GO:0016767
HORVU7Hr1G120660.17	GO:0006694
HORVU7Hr1G120660.17	GO:0016102
HORVU7Hr1G120660.17	EC:2.5.1.32
HORVU7Hr1G120660.15	GO:0016767
HORVU7Hr1G120660.15	GO:0006694
HORVU7Hr1G120660.15	GO:0016102
HORVU7Hr1G120660.15	EC:2.5.1.32
HORVU7Hr1G120660.1	GO:0016767
HORVU7Hr1G120660.1	GO:0006694
HORVU7Hr1G120660.1	GO:0016102
HORVU7Hr1G120660.1	EC:2.5.1.32
HORVU7Hr1G120660.9	GO:0016767
HORVU7Hr1G120660.9	GO:0006694
HORVU7Hr1G120660.9	GO:0016102
HORVU7Hr1G120660.9	EC:2.5.1.32
HORVU7Hr1G120660.12	GO:0009058
HORVU7Hr1G120660.12	GO:0016765
HORVU7Hr1G120660.7	GO:0016767
HORVU7Hr1G120660.7	GO:0006694
HORVU7Hr1G120660.7	GO:0016102
HORVU7Hr1G120660.7	EC:2.5.1.32
HORVU7Hr1G120660.18	GO:0009058
HORVU7Hr1G120660.18	GO:0016765
HORVU7Hr1G120660.5	GO:0016767
HORVU7Hr1G120660.5	GO:0006694
HORVU7Hr1G120660.5	GO:0016102
HORVU7Hr1G120660.5	EC:2.5.1.32
HORVU7Hr1G120660.11	GO:0016767
HORVU7Hr1G120660.11	GO:0006694
HORVU7Hr1G120660.11	GO:0016102
HORVU7Hr1G120660.11	EC:2.5.1.32
HORVU6Hr1G082510.2	GO:0005829
HORVU6Hr1G082510.2	GO:0005618
HORVU6Hr1G082510.2	GO:0034976
HORVU6Hr1G082510.2	GO:0005739
HORVU6Hr1G082510.2	GO:0006457
HORVU6Hr1G082510.2	GO:0031625
HORVU6Hr1G082510.2	GO:0005774
HORVU6Hr1G082510.2	GO:0005524
HORVU6Hr1G082510.2	GO:0016567
HORVU6Hr1G082510.2	GO:0005794
HORVU6Hr1G082510.2	GO:0005886
HORVU6Hr1G082510.2	GO:0048046
HORVU6Hr1G082510.5	GO:0005524
HORVU6Hr1G082510.7	GO:0005524
HORVU6Hr1G082510.1	GO:0005829
HORVU6Hr1G082510.1	GO:0005618
HORVU6Hr1G082510.1	GO:0034976
HORVU6Hr1G082510.1	GO:0005739
HORVU6Hr1G082510.1	GO:0006457
HORVU6Hr1G082510.1	GO:0031625
HORVU6Hr1G082510.1	GO:0005774
HORVU6Hr1G082510.1	GO:0005524
HORVU6Hr1G082510.1	GO:0016567
HORVU6Hr1G082510.1	GO:0005794
HORVU6Hr1G082510.1	GO:0005886
HORVU6Hr1G082510.1	GO:0048046
HORVU6Hr1G082510.8	GO:0005524
HORVU6Hr1G082510.4	GO:0005524
HORVU6Hr1G082510.6	GO:0005829
HORVU6Hr1G082510.6	GO:0005618
HORVU6Hr1G082510.6	GO:0034976
HORVU6Hr1G082510.6	GO:0005739
HORVU6Hr1G082510.6	GO:0006457
HORVU6Hr1G082510.6	GO:0031625
HORVU6Hr1G082510.6	GO:0005774
HORVU6Hr1G082510.6	GO:0005524
HORVU6Hr1G082510.6	GO:0016567
HORVU6Hr1G082510.6	GO:0005794
HORVU6Hr1G082510.6	GO:0005886
HORVU6Hr1G082510.6	GO:0048046
HORVU6Hr1G082510.9	GO:0005524
HORVU4Hr1G044480.1	GO:0005488
HORVU4Hr1G044480.1	GO:0008152
HORVU4Hr1G052750.1	GO:0004575
HORVU4Hr1G052750.1	GO:0005987
HORVU4Hr1G052750.1	GO:0005739
HORVU4Hr1G052750.1	GO:0033926
HORVU4Hr1G052750.1	GO:0005982
HORVU4Hr1G052750.1	GO:0017177
HORVU4Hr1G052750.1	EC:3.2.1.26
HORVU4Hr1G052750.1	EC:3.2.1.97
HORVU4Hr1G052750.1	EC:3.2.1.48
HORVU6Hr1G048930.1	GO:0003700
HORVU6Hr1G048930.1	GO:0003677
HORVU6Hr1G048930.1	GO:0005634
HORVU6Hr1G048930.1	GO:0005667
HORVU6Hr1G048930.1	GO:0045449
HORVU7Hr1G095630.3	GO:0006508
HORVU7Hr1G095630.3	GO:0044424
HORVU7Hr1G095630.1	GO:0006508
HORVU7Hr1G095630.1	GO:0044424
HORVU7Hr1G095630.7	GO:0006508
HORVU7Hr1G095630.7	GO:0044424
HORVU7Hr1G095630.13	GO:0004175
HORVU7Hr1G095630.13	GO:0043531
HORVU7Hr1G095630.13	GO:0000502
HORVU7Hr1G095630.14	GO:0004175
HORVU7Hr1G095630.14	GO:0000502
HORVU7Hr1G095630.5	GO:0006508
HORVU7Hr1G095630.5	GO:0044424
HORVU7Hr1G095630.12	GO:0004175
HORVU7Hr1G095630.12	GO:0000502
HORVU7Hr1G095630.10	GO:0006508
HORVU7Hr1G095630.10	GO:0044424
HORVU7Hr1G095630.9	GO:0043531
HORVU7Hr1G095630.8	GO:0043531
HORVU7Hr1G095630.8	GO:0006508
HORVU7Hr1G095630.8	GO:0044424
HORVU7Hr1G095630.6	GO:0004175
HORVU7Hr1G095630.6	GO:0000502
HORVU7Hr1G095630.4	GO:0004175
HORVU7Hr1G095630.4	GO:0000502
HORVU6Hr1G074940.3	GO:0019031
HORVU6Hr1G074940.3	GO:0070587
HORVU6Hr1G074940.3	GO:0006397
HORVU6Hr1G074940.3	GO:0001921
HORVU6Hr1G074940.3	GO:0046983
HORVU6Hr1G074940.3	GO:0003676
HORVU6Hr1G074940.3	GO:0016192
HORVU6Hr1G074940.3	GO:0034645
HORVU6Hr1G074940.3	GO:0044425
HORVU6Hr1G074940.3	GO:0039663
HORVU6Hr1G074940.3	GO:0030054
HORVU6Hr1G074940.3	GO:0044767
HORVU6Hr1G074940.3	GO:0097659
HORVU6Hr1G074940.3	GO:0019062
HORVU6Hr1G074940.3	GO:0005886
HORVU6Hr1G074940.3	GO:0005524
HORVU6Hr1G074940.3	GO:0098602
HORVU6Hr1G074940.3	GO:0005739
HORVU6Hr1G034860.1	GO:0005488
HORVU6Hr1G034860.1	GO:0008152
HORVU4Hr1G076900.1	GO:0006979
HORVU4Hr1G076900.1	GO:0020037
HORVU4Hr1G076900.1	GO:0005524
HORVU4Hr1G076900.1	GO:0004601
HORVU4Hr1G076900.1	GO:0005829
HORVU4Hr1G076900.1	GO:0004674
HORVU4Hr1G076900.1	GO:0009536
HORVU4Hr1G076900.1	GO:0006804
HORVU4Hr1G076900.1	GO:0009069
HORVU4Hr1G076900.1	EC:1.11.1.7
HORVU4Hr1G076900.1	EC:2.7.11
HORVU6Hr1G053550.3	GO:0019031
HORVU6Hr1G053550.3	GO:0006457
HORVU6Hr1G053550.3	GO:0008360
HORVU6Hr1G053550.3	GO:0016491
HORVU6Hr1G053550.3	GO:0009055
HORVU6Hr1G053550.3	GO:0019365
HORVU6Hr1G053550.3	GO:0022900
HORVU6Hr1G053550.3	GO:0046872
HORVU6Hr1G053550.3	GO:0030036
HORVU6Hr1G053550.3	GO:0044425
HORVU6Hr1G053550.3	GO:0039663
HORVU6Hr1G053550.3	GO:0051082
HORVU6Hr1G053550.3	GO:0045177
HORVU6Hr1G053550.3	GO:0008936
HORVU6Hr1G053550.3	GO:0070062
HORVU6Hr1G053550.3	GO:0009737
HORVU6Hr1G053550.3	GO:0019062
HORVU6Hr1G053550.3	GO:0005089
HORVU6Hr1G053550.3	GO:0005524
HORVU6Hr1G053550.3	GO:0005739
HORVU6Hr1G053550.3	GO:0006118
HORVU6Hr1G053550.3	GO:0006769
HORVU6Hr1G053550.3	GO:0046497
HORVU6Hr1G053550.3	EC:3.5.1.19
HORVU6Hr1G053550.1	GO:0019031
HORVU6Hr1G053550.1	GO:0006457
HORVU6Hr1G053550.1	GO:0008360
HORVU6Hr1G053550.1	GO:0016491
HORVU6Hr1G053550.1	GO:0009055
HORVU6Hr1G053550.1	GO:0019365
HORVU6Hr1G053550.1	GO:0022900
HORVU6Hr1G053550.1	GO:0046872
HORVU6Hr1G053550.1	GO:0030036
HORVU6Hr1G053550.1	GO:0044425
HORVU6Hr1G053550.1	GO:0039663
HORVU6Hr1G053550.1	GO:0051082
HORVU6Hr1G053550.1	GO:0045177
HORVU6Hr1G053550.1	GO:0008936
HORVU6Hr1G053550.1	GO:0070062
HORVU6Hr1G053550.1	GO:0009737
HORVU6Hr1G053550.1	GO:0019062
HORVU6Hr1G053550.1	GO:0005089
HORVU6Hr1G053550.1	GO:0005524
HORVU6Hr1G053550.1	GO:0005739
HORVU6Hr1G053550.1	GO:0006118
HORVU6Hr1G053550.1	GO:0006769
HORVU6Hr1G053550.1	GO:0046497
HORVU6Hr1G053550.1	EC:3.5.1.19
HORVU6Hr1G053550.4	GO:0019031
HORVU6Hr1G053550.4	GO:0006457
HORVU6Hr1G053550.4	GO:0008360
HORVU6Hr1G053550.4	GO:0016491
HORVU6Hr1G053550.4	GO:0009055
HORVU6Hr1G053550.4	GO:0019365
HORVU6Hr1G053550.4	GO:0022900
HORVU6Hr1G053550.4	GO:0046872
HORVU6Hr1G053550.4	GO:0030036
HORVU6Hr1G053550.4	GO:0044425
HORVU6Hr1G053550.4	GO:0039663
HORVU6Hr1G053550.4	GO:0051082
HORVU6Hr1G053550.4	GO:0045177
HORVU6Hr1G053550.4	GO:0008936
HORVU6Hr1G053550.4	GO:0070062
HORVU6Hr1G053550.4	GO:0009737
HORVU6Hr1G053550.4	GO:0019062
HORVU6Hr1G053550.4	GO:0005089
HORVU6Hr1G053550.4	GO:0005524
HORVU6Hr1G053550.4	GO:0005739
HORVU6Hr1G053550.4	GO:0006118
HORVU6Hr1G053550.4	GO:0006769
HORVU6Hr1G053550.4	GO:0046497
HORVU6Hr1G053550.4	EC:3.5.1.19
HORVU6Hr1G053550.2	GO:0019031
HORVU6Hr1G053550.2	GO:0006457
HORVU6Hr1G053550.2	GO:0008360
HORVU6Hr1G053550.2	GO:0016491
HORVU6Hr1G053550.2	GO:0009055
HORVU6Hr1G053550.2	GO:0019365
HORVU6Hr1G053550.2	GO:0022900
HORVU6Hr1G053550.2	GO:0016070
HORVU6Hr1G053550.2	GO:0046872
HORVU6Hr1G053550.2	GO:0030036
HORVU6Hr1G053550.2	GO:0044425
HORVU6Hr1G053550.2	GO:0039663
HORVU6Hr1G053550.2	GO:0051082
HORVU6Hr1G053550.2	GO:0045177
HORVU6Hr1G053550.2	GO:0008936
HORVU6Hr1G053550.2	GO:0070062
HORVU6Hr1G053550.2	GO:0009737
HORVU6Hr1G053550.2	GO:0019062
HORVU6Hr1G053550.2	GO:0005089
HORVU6Hr1G053550.2	GO:0005524
HORVU6Hr1G053550.2	GO:0005739
HORVU6Hr1G053550.2	GO:0006118
HORVU6Hr1G053550.2	GO:0006769
HORVU6Hr1G053550.2	GO:0046497
HORVU6Hr1G053550.2	EC:3.5.1.19
HORVU6Hr1G053550.5	GO:0019031
HORVU6Hr1G053550.5	GO:0006457
HORVU6Hr1G053550.5	GO:0008360
HORVU6Hr1G053550.5	GO:0016491
HORVU6Hr1G053550.5	GO:0009055
HORVU6Hr1G053550.5	GO:0019365
HORVU6Hr1G053550.5	GO:0022900
HORVU6Hr1G053550.5	GO:0046872
HORVU6Hr1G053550.5	GO:0030036
HORVU6Hr1G053550.5	GO:0044425
HORVU6Hr1G053550.5	GO:0039663
HORVU6Hr1G053550.5	GO:0051082
HORVU6Hr1G053550.5	GO:0045177
HORVU6Hr1G053550.5	GO:0008936
HORVU6Hr1G053550.5	GO:0070062
HORVU6Hr1G053550.5	GO:0009737
HORVU6Hr1G053550.5	GO:0019062
HORVU6Hr1G053550.5	GO:0005089
HORVU6Hr1G053550.5	GO:0005524
HORVU6Hr1G053550.5	GO:0005739
HORVU6Hr1G053550.5	GO:0006118
HORVU6Hr1G053550.5	GO:0006769
HORVU6Hr1G053550.5	GO:0046497
HORVU6Hr1G053550.5	EC:3.5.1.19
HORVU4Hr1G059520.1	GO:0033151
HORVU4Hr1G059520.1	GO:0043565
HORVU4Hr1G059520.1	GO:0055085
HORVU4Hr1G059520.1	GO:0016021
HORVU5Hr1G010240.1	GO:0009405
HORVU5Hr1G010240.1	GO:0055085
HORVU5Hr1G010240.1	GO:0006633
HORVU5Hr1G010240.1	GO:0005739
HORVU5Hr1G010240.1	GO:0046872
HORVU5Hr1G010240.1	GO:0016491
HORVU5Hr1G010240.1	GO:0016023
HORVU5Hr1G010240.1	GO:0016020
HORVU6Hr1G005800.1	GO:0044763
HORVU6Hr1G005800.1	GO:0016772
HORVU6Hr1G005800.1	GO:0009536
HORVU6Hr1G005800.1	GO:0016023
HORVU6Hr1G005800.1	GO:0006351
HORVU6Hr1G005800.1	GO:0016310
HORVU6Hr1G005800.1	GO:0006355
HORVU6Hr1G005800.1	GO:0003677
HORVU6Hr1G005800.1	GO:0044765
HORVU6Hr1G005800.1	GO:0055114
HORVU6Hr1G005800.1	GO:0019538
HORVU7Hr1G026430.24	GO:0050794
HORVU7Hr1G026430.1	GO:0004372
HORVU7Hr1G026430.1	GO:0003676
HORVU7Hr1G026430.1	GO:0010605
HORVU7Hr1G026430.1	GO:0016491
HORVU7Hr1G026430.1	GO:0008236
HORVU7Hr1G026430.1	GO:0051338
HORVU7Hr1G026430.1	GO:0031324
HORVU7Hr1G026430.1	GO:0042803
HORVU7Hr1G026430.1	GO:0009113
HORVU7Hr1G026430.1	GO:0006565
HORVU7Hr1G026430.1	GO:0043234
HORVU7Hr1G026430.1	GO:0034660
HORVU7Hr1G026430.1	GO:0016020
HORVU7Hr1G026430.1	GO:0010033
HORVU7Hr1G026430.1	GO:0045935
HORVU7Hr1G026430.1	GO:0046394
HORVU7Hr1G026430.1	GO:0032259
HORVU7Hr1G026430.1	GO:0070062
HORVU7Hr1G026430.1	GO:0005654
HORVU7Hr1G026430.1	GO:0046655
HORVU7Hr1G026430.1	GO:0007399
HORVU7Hr1G026430.1	GO:0009888
HORVU7Hr1G026430.1	GO:0070887
HORVU7Hr1G026430.1	GO:0006810
HORVU7Hr1G026430.1	GO:1901617
HORVU7Hr1G026430.1	GO:0005694
HORVU7Hr1G026430.1	GO:0005829
HORVU7Hr1G026430.1	GO:0006796
HORVU7Hr1G026430.1	GO:0006355
HORVU7Hr1G026430.1	GO:0006351
HORVU7Hr1G026430.1	GO:0000723
HORVU7Hr1G026430.1	GO:0036094
HORVU7Hr1G026430.1	GO:0007165
HORVU7Hr1G026430.1	GO:0030170
HORVU7Hr1G026430.1	GO:0016032
HORVU7Hr1G026430.1	GO:0030154
HORVU7Hr1G026430.1	GO:0006629
HORVU7Hr1G026430.1	GO:0033554
HORVU7Hr1G026430.1	GO:0010557
HORVU7Hr1G026430.1	GO:0031328
HORVU7Hr1G026430.1	GO:0051262
HORVU7Hr1G026430.1	EC:2.1.2.1
HORVU7Hr1G026430.21	GO:0004372
HORVU7Hr1G026430.21	GO:0003676
HORVU7Hr1G026430.21	GO:0016491
HORVU7Hr1G026430.21	GO:0008236
HORVU7Hr1G026430.21	GO:0042803
HORVU7Hr1G026430.21	GO:0009113
HORVU7Hr1G026430.21	GO:0006565
HORVU7Hr1G026430.21	GO:0043234
HORVU7Hr1G026430.21	GO:0034660
HORVU7Hr1G026430.21	GO:0016020
HORVU7Hr1G026430.21	GO:0010033
HORVU7Hr1G026430.21	GO:0045935
HORVU7Hr1G026430.21	GO:0046394
HORVU7Hr1G026430.21	GO:0032259
HORVU7Hr1G026430.21	GO:0070062
HORVU7Hr1G026430.21	GO:0005654
HORVU7Hr1G026430.21	GO:0046655
HORVU7Hr1G026430.21	GO:0007399
HORVU7Hr1G026430.21	GO:0009888
HORVU7Hr1G026430.21	GO:0070887
HORVU7Hr1G026430.21	GO:0006810
HORVU7Hr1G026430.21	GO:1901617
HORVU7Hr1G026430.21	GO:0005694
HORVU7Hr1G026430.21	GO:0005829
HORVU7Hr1G026430.21	GO:0006796
HORVU7Hr1G026430.21	GO:0006355
HORVU7Hr1G026430.21	GO:0006351
HORVU7Hr1G026430.21	GO:0000723
HORVU7Hr1G026430.21	GO:0036094
HORVU7Hr1G026430.21	GO:0007165
HORVU7Hr1G026430.21	GO:0030170
HORVU7Hr1G026430.21	GO:0016032
HORVU7Hr1G026430.21	GO:0030154
HORVU7Hr1G026430.21	GO:0006629
HORVU7Hr1G026430.21	GO:0033554
HORVU7Hr1G026430.21	GO:0010557
HORVU7Hr1G026430.21	GO:0031328
HORVU7Hr1G026430.21	GO:0051262
HORVU7Hr1G026430.21	GO:0006469
HORVU7Hr1G026430.21	EC:2.1.2.1
HORVU7Hr1G026430.15	GO:0004372
HORVU7Hr1G026430.15	GO:0003676
HORVU7Hr1G026430.15	GO:0010605
HORVU7Hr1G026430.15	GO:0016491
HORVU7Hr1G026430.15	GO:0008236
HORVU7Hr1G026430.15	GO:0051338
HORVU7Hr1G026430.15	GO:0031324
HORVU7Hr1G026430.15	GO:0042803
HORVU7Hr1G026430.15	GO:0009113
HORVU7Hr1G026430.15	GO:0006565
HORVU7Hr1G026430.15	GO:0043234
HORVU7Hr1G026430.15	GO:0034660
HORVU7Hr1G026430.15	GO:0016020
HORVU7Hr1G026430.15	GO:0010033
HORVU7Hr1G026430.15	GO:0045935
HORVU7Hr1G026430.15	GO:0046394
HORVU7Hr1G026430.15	GO:0032259
HORVU7Hr1G026430.15	GO:0070062
HORVU7Hr1G026430.15	GO:0005654
HORVU7Hr1G026430.15	GO:0046655
HORVU7Hr1G026430.15	GO:0007399
HORVU7Hr1G026430.15	GO:0009888
HORVU7Hr1G026430.15	GO:0070887
HORVU7Hr1G026430.15	GO:0006810
HORVU7Hr1G026430.15	GO:1901617
HORVU7Hr1G026430.15	GO:0005694
HORVU7Hr1G026430.15	GO:0005829
HORVU7Hr1G026430.15	GO:0006796
HORVU7Hr1G026430.15	GO:0006355
HORVU7Hr1G026430.15	GO:0006351
HORVU7Hr1G026430.15	GO:0000723
HORVU7Hr1G026430.15	GO:0036094
HORVU7Hr1G026430.15	GO:0007165
HORVU7Hr1G026430.15	GO:0030170
HORVU7Hr1G026430.15	GO:0016032
HORVU7Hr1G026430.15	GO:0030154
HORVU7Hr1G026430.15	GO:0006629
HORVU7Hr1G026430.15	GO:0033554
HORVU7Hr1G026430.15	GO:0010557
HORVU7Hr1G026430.15	GO:0031328
HORVU7Hr1G026430.15	GO:0051262
HORVU7Hr1G026430.15	EC:2.1.2.1
HORVU7Hr1G026430.16	GO:0004372
HORVU7Hr1G026430.16	GO:0003676
HORVU7Hr1G026430.16	GO:0010605
HORVU7Hr1G026430.16	GO:0016491
HORVU7Hr1G026430.16	GO:0008236
HORVU7Hr1G026430.16	GO:0051338
HORVU7Hr1G026430.16	GO:0031324
HORVU7Hr1G026430.16	GO:0042803
HORVU7Hr1G026430.16	GO:0009113
HORVU7Hr1G026430.16	GO:0006565
HORVU7Hr1G026430.16	GO:0043234
HORVU7Hr1G026430.16	GO:0034660
HORVU7Hr1G026430.16	GO:0016020
HORVU7Hr1G026430.16	GO:0010033
HORVU7Hr1G026430.16	GO:0045935
HORVU7Hr1G026430.16	GO:0046394
HORVU7Hr1G026430.16	GO:0032259
HORVU7Hr1G026430.16	GO:0070062
HORVU7Hr1G026430.16	GO:0005654
HORVU7Hr1G026430.16	GO:0046655
HORVU7Hr1G026430.16	GO:0007399
HORVU7Hr1G026430.16	GO:0009888
HORVU7Hr1G026430.16	GO:0070887
HORVU7Hr1G026430.16	GO:0006810
HORVU7Hr1G026430.16	GO:1901617
HORVU7Hr1G026430.16	GO:0005694
HORVU7Hr1G026430.16	GO:0005829
HORVU7Hr1G026430.16	GO:0006796
HORVU7Hr1G026430.16	GO:0006355
HORVU7Hr1G026430.16	GO:0006351
HORVU7Hr1G026430.16	GO:0000723
HORVU7Hr1G026430.16	GO:0036094
HORVU7Hr1G026430.16	GO:0007165
HORVU7Hr1G026430.16	GO:0030170
HORVU7Hr1G026430.16	GO:0016032
HORVU7Hr1G026430.16	GO:0030154
HORVU7Hr1G026430.16	GO:0006629
HORVU7Hr1G026430.16	GO:0033554
HORVU7Hr1G026430.16	GO:0010557
HORVU7Hr1G026430.16	GO:0031328
HORVU7Hr1G026430.16	GO:0051262
HORVU7Hr1G026430.16	EC:2.1.2.1
HORVU7Hr1G026430.19	GO:0004372
HORVU7Hr1G026430.19	GO:0003676
HORVU7Hr1G026430.19	GO:0010605
HORVU7Hr1G026430.19	GO:0016491
HORVU7Hr1G026430.19	GO:0008236
HORVU7Hr1G026430.19	GO:0051338
HORVU7Hr1G026430.19	GO:0031324
HORVU7Hr1G026430.19	GO:0042803
HORVU7Hr1G026430.19	GO:0009113
HORVU7Hr1G026430.19	GO:0006565
HORVU7Hr1G026430.19	GO:0043234
HORVU7Hr1G026430.19	GO:0034660
HORVU7Hr1G026430.19	GO:0016020
HORVU7Hr1G026430.19	GO:0010033
HORVU7Hr1G026430.19	GO:0045935
HORVU7Hr1G026430.19	GO:0046394
HORVU7Hr1G026430.19	GO:0032259
HORVU7Hr1G026430.19	GO:0070062
HORVU7Hr1G026430.19	GO:0005654
HORVU7Hr1G026430.19	GO:0046655
HORVU7Hr1G026430.19	GO:0007399
HORVU7Hr1G026430.19	GO:0009888
HORVU7Hr1G026430.19	GO:0070887
HORVU7Hr1G026430.19	GO:0006810
HORVU7Hr1G026430.19	GO:1901617
HORVU7Hr1G026430.19	GO:0005694
HORVU7Hr1G026430.19	GO:0005829
HORVU7Hr1G026430.19	GO:0006796
HORVU7Hr1G026430.19	GO:0006355
HORVU7Hr1G026430.19	GO:0006351
HORVU7Hr1G026430.19	GO:0000723
HORVU7Hr1G026430.19	GO:0036094
HORVU7Hr1G026430.19	GO:0007165
HORVU7Hr1G026430.19	GO:0030170
HORVU7Hr1G026430.19	GO:0016032
HORVU7Hr1G026430.19	GO:0030154
HORVU7Hr1G026430.19	GO:0006629
HORVU7Hr1G026430.19	GO:0033554
HORVU7Hr1G026430.19	GO:0010557
HORVU7Hr1G026430.19	GO:0031328
HORVU7Hr1G026430.19	GO:0051262
HORVU7Hr1G026430.19	EC:2.1.2.1
HORVU7Hr1G026430.23	GO:0050794
HORVU7Hr1G026430.22	GO:0004372
HORVU7Hr1G026430.22	GO:0016491
HORVU7Hr1G026430.22	GO:0008236
HORVU7Hr1G026430.22	GO:0042803
HORVU7Hr1G026430.22	GO:0009113
HORVU7Hr1G026430.22	GO:0006565
HORVU7Hr1G026430.22	GO:0043234
HORVU7Hr1G026430.22	GO:0034660
HORVU7Hr1G026430.22	GO:0016020
HORVU7Hr1G026430.22	GO:0010033
HORVU7Hr1G026430.22	GO:0045935
HORVU7Hr1G026430.22	GO:0046394
HORVU7Hr1G026430.22	GO:0032259
HORVU7Hr1G026430.22	GO:0070062
HORVU7Hr1G026430.22	GO:0005654
HORVU7Hr1G026430.22	GO:0046655
HORVU7Hr1G026430.22	GO:0007399
HORVU7Hr1G026430.22	GO:0009888
HORVU7Hr1G026430.22	GO:0070887
HORVU7Hr1G026430.22	GO:0006810
HORVU7Hr1G026430.22	GO:1901617
HORVU7Hr1G026430.22	GO:0005694
HORVU7Hr1G026430.22	GO:0005829
HORVU7Hr1G026430.22	GO:0006796
HORVU7Hr1G026430.22	GO:0006355
HORVU7Hr1G026430.22	GO:0006351
HORVU7Hr1G026430.22	GO:0000723
HORVU7Hr1G026430.22	GO:0036094
HORVU7Hr1G026430.22	GO:0007165
HORVU7Hr1G026430.22	GO:0030170
HORVU7Hr1G026430.22	GO:0016032
HORVU7Hr1G026430.22	GO:0030154
HORVU7Hr1G026430.22	GO:0006629
HORVU7Hr1G026430.22	GO:0033554
HORVU7Hr1G026430.22	GO:0010557
HORVU7Hr1G026430.22	GO:0031328
HORVU7Hr1G026430.22	GO:0051262
HORVU7Hr1G026430.22	GO:0006469
HORVU7Hr1G026430.22	GO:0003677
HORVU7Hr1G026430.22	EC:2.1.2.1
HORVU7Hr1G026430.20	GO:0004372
HORVU7Hr1G026430.20	GO:0003676
HORVU7Hr1G026430.20	GO:0016491
HORVU7Hr1G026430.20	GO:0048522
HORVU7Hr1G026430.20	GO:0051716
HORVU7Hr1G026430.20	GO:0042803
HORVU7Hr1G026430.20	GO:0009113
HORVU7Hr1G026430.20	GO:0006565
HORVU7Hr1G026430.20	GO:0043234
HORVU7Hr1G026430.20	GO:0034660
HORVU7Hr1G026430.20	GO:0016020
HORVU7Hr1G026430.20	GO:0019538
HORVU7Hr1G026430.20	GO:0046394
HORVU7Hr1G026430.20	GO:0070062
HORVU7Hr1G026430.20	GO:0005654
HORVU7Hr1G026430.20	GO:0046655
HORVU7Hr1G026430.20	GO:0048523
HORVU7Hr1G026430.20	GO:1901617
HORVU7Hr1G026430.20	GO:0008168
HORVU7Hr1G026430.20	GO:0005829
HORVU7Hr1G026430.20	GO:0006796
HORVU7Hr1G026430.20	GO:0048731
HORVU7Hr1G026430.20	GO:0006355
HORVU7Hr1G026430.20	GO:0006351
HORVU7Hr1G026430.20	GO:0030170
HORVU7Hr1G026430.20	GO:0016032
HORVU7Hr1G026430.20	GO:0030154
HORVU7Hr1G026430.20	GO:0051262
HORVU7Hr1G026430.20	EC:2.1.2.1
HORVU6Hr1G088380.1	GO:0004674
HORVU6Hr1G088380.1	GO:0046872
HORVU6Hr1G088380.1	GO:0006355
HORVU6Hr1G088380.1	GO:0003677
HORVU6Hr1G088380.1	GO:0005524
HORVU6Hr1G088380.1	GO:0007165
HORVU6Hr1G088380.1	GO:0005634
HORVU6Hr1G088380.1	GO:0006351
HORVU6Hr1G088380.1	GO:0009069
HORVU6Hr1G088380.1	EC:2.7.11
HORVU6Hr1G088380.2	GO:0004674
HORVU6Hr1G088380.2	GO:0046872
HORVU6Hr1G088380.2	GO:0006355
HORVU6Hr1G088380.2	GO:0003677
HORVU6Hr1G088380.2	GO:0005524
HORVU6Hr1G088380.2	GO:0007165
HORVU6Hr1G088380.2	GO:0005634
HORVU6Hr1G088380.2	GO:0006351
HORVU6Hr1G088380.2	GO:0009069
HORVU6Hr1G088380.2	EC:2.7.11
HORVU4Hr1G056080.1	GO:0008233
HORVU4Hr1G056080.1	GO:0010494
HORVU4Hr1G056080.1	GO:0006284
HORVU4Hr1G056080.1	GO:0019058
HORVU4Hr1G056080.1	GO:0006278
HORVU4Hr1G056080.1	GO:0046872
HORVU4Hr1G056080.1	GO:0051701
HORVU4Hr1G056080.1	GO:0008143
HORVU4Hr1G056080.1	GO:0016491
HORVU4Hr1G056080.1	GO:0016779
HORVU4Hr1G056080.1	GO:0009060
HORVU4Hr1G056080.1	GO:0034605
HORVU4Hr1G056080.1	GO:0044281
HORVU4Hr1G056080.1	GO:0005739
HORVU4Hr1G056080.1	GO:0003677
HORVU4Hr1G056080.1	GO:0008299
HORVU4Hr1G056080.1	GO:0005634
HORVU4Hr1G056080.1	GO:0003905
HORVU4Hr1G056080.1	GO:0016020
HORVU4Hr1G056080.1	GO:0044421
HORVU4Hr1G056080.1	EC:3.2.2.21
HORVU6Hr1G049800.1	GO:0016192
HORVU6Hr1G049800.1	GO:0044196
HORVU6Hr1G049800.1	GO:0003723
HORVU6Hr1G049800.1	GO:0016021
HORVU6Hr1G049800.1	GO:0005739
HORVU6Hr1G049800.1	GO:0030430
HORVU6Hr1G049800.1	GO:0003700
HORVU6Hr1G049800.1	GO:0016032
HORVU6Hr1G049800.1	GO:0015031
HORVU6Hr1G049800.1	GO:0051028
HORVU6Hr1G049800.1	GO:0005667
HORVU6Hr1G049800.1	GO:0045449
HORVU4Hr1G056300.1	GO:0004713
HORVU4Hr1G056300.1	GO:1902531
HORVU4Hr1G056300.1	GO:0043009
HORVU4Hr1G056300.1	GO:0043167
HORVU4Hr1G056300.1	GO:0016043
HORVU4Hr1G056300.1	GO:0006259
HORVU4Hr1G056300.1	GO:0048513
HORVU4Hr1G056300.1	GO:0060429
HORVU4Hr1G056300.1	GO:0060255
HORVU4Hr1G056300.1	GO:0007165
HORVU4Hr1G056300.1	GO:0071554
HORVU4Hr1G056300.1	GO:0016023
HORVU4Hr1G056300.1	GO:0007399
HORVU4Hr1G056300.1	GO:0048646
HORVU4Hr1G056300.1	GO:0048467
HORVU4Hr1G056300.1	GO:0044723
HORVU4Hr1G056300.1	GO:0016787
HORVU4Hr1G056300.1	GO:0005515
HORVU4Hr1G056300.1	GO:0034645
HORVU4Hr1G056300.1	GO:0005976
HORVU4Hr1G056300.1	GO:0016020
HORVU4Hr1G056300.1	EC:2.7.10
HORVU6Hr1G089450.1	GO:0016874
HORVU6Hr1G089450.1	GO:0004842
HORVU6Hr1G089450.1	GO:0039624
HORVU6Hr1G089450.1	GO:0016021
HORVU6Hr1G089450.1	GO:0032266
HORVU6Hr1G089450.1	GO:0006091
HORVU6Hr1G089450.1	GO:0006278
HORVU6Hr1G089450.1	GO:0030496
HORVU6Hr1G089450.1	GO:0006351
HORVU6Hr1G089450.1	GO:0046872
HORVU6Hr1G089450.1	GO:0009536
HORVU6Hr1G089450.1	GO:1902600
HORVU6Hr1G089450.1	GO:0050660
HORVU6Hr1G089450.1	GO:0090502
HORVU6Hr1G089450.1	GO:0008887
HORVU6Hr1G089450.1	GO:0009399
HORVU6Hr1G089450.1	GO:0016491
HORVU6Hr1G089450.1	GO:0016779
HORVU6Hr1G089450.1	GO:0019882
HORVU6Hr1G089450.1	GO:0000910
HORVU6Hr1G089450.1	GO:0005739
HORVU6Hr1G089450.1	GO:0005515
HORVU6Hr1G089450.1	GO:0005524
HORVU6Hr1G089450.1	GO:0003747
HORVU6Hr1G089450.1	GO:0005765
HORVU6Hr1G089450.1	GO:0009055
HORVU6Hr1G089450.1	GO:0000155
HORVU6Hr1G089450.1	GO:0044166
HORVU6Hr1G089450.1	GO:0000724
HORVU6Hr1G089450.1	GO:0039621
HORVU6Hr1G089450.1	GO:0042626
HORVU6Hr1G089450.1	GO:0005813
HORVU6Hr1G089450.1	GO:0006355
HORVU6Hr1G089450.1	GO:0006544
HORVU6Hr1G089450.1	GO:0006563
HORVU6Hr1G089450.1	GO:0006566
HORVU6Hr1G089450.1	GO:0046486
HORVU6Hr1G089450.1	GO:0046487
HORVU6Hr1G089450.1	GO:0005840
HORVU6Hr1G089450.1	GO:0006444
HORVU6Hr1G089450.1	GO:0006449
HORVU6Hr1G089450.1	GO:0018444
HORVU6Hr1G089450.1	GO:0006118
HORVU6Hr1G089450.1	GO:0009365
HORVU6Hr1G089450.1	EC:2.7.3
HORVU6Hr1G089450.1	EC:2.7.1.31
HORVU5Hr1G009360.1	GO:0010467
HORVU5Hr1G009360.1	GO:0044446
HORVU5Hr1G009360.1	GO:0044710
HORVU5Hr1G009360.1	GO:0043232
HORVU5Hr1G009360.1	GO:0016772
HORVU5Hr1G009360.1	GO:0043167
HORVU5Hr1G009360.1	GO:0009536
HORVU5Hr1G009360.1	GO:0009653
HORVU5Hr1G009360.1	GO:0016310
HORVU5Hr1G009360.1	GO:0007165
HORVU5Hr1G009360.1	GO:0042060
HORVU5Hr1G009360.1	GO:0016070
HORVU5Hr1G009360.1	GO:0003676
HORVU5Hr1G009360.1	GO:0044767
HORVU5Hr1G009360.1	GO:0005634
HORVU5Hr1G009360.1	GO:0043412
HORVU4Hr1G089030.1	GO:0020037
HORVU4Hr1G089030.1	GO:0021766
HORVU4Hr1G089030.1	GO:0045636
HORVU4Hr1G089030.1	GO:1903046
HORVU4Hr1G089030.1	GO:0022400
HORVU4Hr1G089030.1	GO:0097324
HORVU4Hr1G089030.1	GO:0006950
HORVU4Hr1G089030.1	GO:0005743
HORVU4Hr1G089030.1	GO:0008270
HORVU4Hr1G089030.1	GO:0005965
HORVU4Hr1G089030.1	GO:0004129
HORVU4Hr1G089030.1	GO:0010033
HORVU4Hr1G089030.1	GO:0007126
HORVU4Hr1G089030.1	GO:0005875
HORVU4Hr1G089030.1	GO:0032844
HORVU4Hr1G089030.1	GO:0045944
HORVU4Hr1G089030.1	GO:0032259
HORVU4Hr1G089030.1	GO:0008092
HORVU4Hr1G089030.1	GO:0016056
HORVU4Hr1G089030.1	GO:0018343
HORVU4Hr1G089030.1	GO:0016021
HORVU4Hr1G089030.1	GO:0001755
HORVU4Hr1G089030.1	GO:0004660
HORVU4Hr1G089030.1	GO:0001756
HORVU4Hr1G089030.1	GO:0001843
HORVU4Hr1G089030.1	GO:0005634
HORVU4Hr1G089030.1	GO:0005506
HORVU4Hr1G089030.1	GO:0005829
HORVU4Hr1G089030.1	GO:0031982
HORVU4Hr1G089030.1	GO:0042127
HORVU4Hr1G089030.1	GO:0048066
HORVU4Hr1G089030.1	GO:0034645
HORVU4Hr1G089030.1	GO:0030177
HORVU4Hr1G089030.1	GO:0021846
HORVU4Hr1G089030.1	GO:0000122
HORVU4Hr1G089030.1	GO:0009060
HORVU4Hr1G089030.1	GO:0043507
HORVU4Hr1G089030.1	GO:0070412
HORVU4Hr1G089030.1	GO:0070647
HORVU4Hr1G089030.1	GO:0006259
HORVU4Hr1G089030.1	GO:1903056
HORVU4Hr1G089030.1	GO:0016570
HORVU4Hr1G089030.1	GO:0006123
HORVU4Hr1G089030.1	GO:0045277
HORVU4Hr1G089030.1	GO:0018346
HORVU4Hr1G089030.1	EC:2.5.1.58
HORVU4Hr1G089030.1	EC:1.9.3.1
HORVU4Hr1G039400.1	GO:0004180
HORVU4Hr1G039400.1	GO:0016301
HORVU4Hr1G039400.1	GO:0016023
HORVU4Hr1G039400.1	GO:0006468
HORVU4Hr1G039400.1	GO:0000166
HORVU6Hr1G002270.2	GO:0005525
HORVU6Hr1G002270.2	GO:0019062
HORVU6Hr1G002270.2	GO:0019031
HORVU6Hr1G002270.2	GO:0009405
HORVU6Hr1G002270.2	GO:0003964
HORVU6Hr1G002270.2	GO:0000287
HORVU6Hr1G002270.2	GO:0045275
HORVU6Hr1G002270.2	GO:0006122
HORVU6Hr1G002270.2	GO:0039663
HORVU6Hr1G002270.2	GO:0005886
HORVU6Hr1G002270.2	GO:0030683
HORVU6Hr1G002270.2	GO:0008270
HORVU6Hr1G002270.2	GO:0008271
HORVU6Hr1G002270.2	GO:0003677
HORVU6Hr1G002270.2	GO:0005524
HORVU6Hr1G002270.2	GO:0004784
HORVU6Hr1G002270.2	GO:0009055
HORVU6Hr1G002270.2	GO:0051539
HORVU6Hr1G002270.2	GO:0010333
HORVU6Hr1G002270.2	GO:0006120
HORVU6Hr1G002270.2	GO:0000981
HORVU6Hr1G002270.2	GO:0008121
HORVU6Hr1G002270.2	GO:0005743
HORVU6Hr1G002270.2	GO:0005634
HORVU6Hr1G002270.2	GO:0004190
HORVU6Hr1G002270.2	GO:0008137
HORVU6Hr1G002270.2	GO:0020002
HORVU6Hr1G002270.2	GO:0006118
HORVU6Hr1G002270.2	GO:0045285
HORVU6Hr1G002270.2	GO:0006744
HORVU6Hr1G002270.2	GO:0006814
HORVU6Hr1G002270.2	EC:3.4.23
HORVU6Hr1G002270.2	EC:1.6.5.3
HORVU6Hr1G002270.2	EC:1.15.1.1
HORVU6Hr1G002270.2	EC:1.10.2.2
HORVU6Hr1G002270.2	EC:2.7.7.49
HORVU6Hr1G002270.1	GO:0005525
HORVU6Hr1G002270.1	GO:0019062
HORVU6Hr1G002270.1	GO:0019031
HORVU6Hr1G002270.1	GO:0009405
HORVU6Hr1G002270.1	GO:0003964
HORVU6Hr1G002270.1	GO:0000287
HORVU6Hr1G002270.1	GO:0045275
HORVU6Hr1G002270.1	GO:0006122
HORVU6Hr1G002270.1	GO:0039663
HORVU6Hr1G002270.1	GO:0005886
HORVU6Hr1G002270.1	GO:0030683
HORVU6Hr1G002270.1	GO:0008270
HORVU6Hr1G002270.1	GO:0008271
HORVU6Hr1G002270.1	GO:0003677
HORVU6Hr1G002270.1	GO:0005524
HORVU6Hr1G002270.1	GO:0004784
[truncated: 687,481+ more rows]
